# Supplementary material for: 4′-Chloro­biphenyl-4-yl 2,2,2-trichloro­ethyl sulfate
Source: Acta Crystallogr Sect E Struct Rep Online. 2008 Nov 29;64(Pt 12):o2464. doi: 10.1107/S1600536808038865 (PMC2959825; doi:10.1107/S1600536808038865)
Supplement: Supplementary file 2 [file e-64-o2464-Isup2.hkl]

# 
# h,k,l, Fc-squared, Fo-squared, sigma(Fo-squared) and status flag 
# 
data_I
_shelx_title ' k08004t in Pca2(1)' 
_shelx_refln_list_code          4 
_shelx_F_calc_maximum      333.47 
_exptl_crystal_F_000      1680.00 
_reflns_d_resolution_high  0.7698 
 
loop_ 
 _symmetry_equiv_pos_as_xyz 
 'x, y, z' 
 '-x, -y, z+1/2' 
 'x+1/2, -y, z' 
 '-x+1/2, y, z+1/2' 
 
_cell_length_a     9.6305 
_cell_length_b    30.2725 
_cell_length_c    11.3305 
_cell_angle_alpha  90.000 
_cell_angle_beta   90.000 
_cell_angle_gamma  90.000 
 
_shelx_F_squared_multiplier     1.000 
 
loop_ 
 _refln_index_h 
 _refln_index_k 
 _refln_index_l 
 _refln_F_squared_calc 
 _refln_F_squared_meas 
 _refln_F_squared_sigma 
 _refln_observed_status 
   7  13 -11        9.57       29.91    206.17 o 
   9   3 -10      254.76      140.98    289.36 o 
   8   4 -10       16.43     -128.33    256.98 o 
   9   4 -10     1673.64     2045.57    368.80 o 
   8   5 -10      396.44      348.86    171.75 o 
   9   5 -10      526.54      754.01    282.82 o 
   7   6 -10       93.15      226.43    234.68 o 
   8   6 -10      136.75       82.34    201.66 o 
   7   7 -10      512.60      696.33    231.57 o 
   8   7 -10      272.33      167.14    235.11 o 
   6   8 -10     1631.99     1830.29    191.80 o 
   7   8 -10       22.72      135.51    167.36 o 
   8   8 -10      172.48     -200.48    241.65 o 
   6   9 -10     1406.09     1322.44    238.44 o 
   7   9 -10      474.78      228.79    194.69 o 
   8   9 -10       86.48      280.35    219.46 o 
   6  10 -10     1067.68     1310.22    221.28 o 
   7  10 -10      236.48      216.67    197.70 o 
   8  10 -10      217.17      466.47    268.24 o 
   6  11 -10      346.67       61.43    161.46 o 
   7  11 -10      794.71      803.97    225.36 o 
   6  12 -10      108.05        7.40    182.04 o 
   7  12 -10      549.28      780.60    242.51 o 
   5  13 -10      156.87      156.42    146.77 o 
   6  13 -10     1748.35     1700.36    203.81 o 
   7  13 -10      413.29      129.72    162.42 o 
   5  14 -10      487.17      526.62    189.66 o 
   8  14 -10     1091.03     1417.00    261.81 o 
   6  15 -10     1292.24     1298.96    249.05 o 
   7  15 -10      711.84      726.35    172.72 o 
   8   0  -9      903.08     1077.25    184.72 o 
   7   1  -9       45.76      -66.90    170.68 o 
   8   1  -9      661.84      531.19    133.86 o 
   9   1  -9      160.34       68.54    165.75 o 
   7   2  -9     1107.92     1593.57    220.64 o 
   8   2  -9      112.85      390.67    175.50 o 
   9   2  -9       84.22      129.23    142.14 o 
   6   3  -9      389.26      405.36    153.85 o 
   7   3  -9      730.85      667.92    250.76 o 
   8   3  -9      797.67      905.50    284.64 o 
   9   3  -9      116.97      241.97    232.54 o 
   6   4  -9     1047.10      735.46    193.30 o 
   7   4  -9     1361.28     1321.47    196.09 o 
   8   4  -9      664.13      923.51    217.96 o 
   9   4  -9      258.05      398.93    251.62 o 
   6   5  -9     1854.69     1774.87    262.02 o 
   7   5  -9     1562.11     1566.56    227.93 o 
   8   5  -9       52.69     -147.84    193.41 o 
   9   5  -9      696.53      652.70    200.59 o 
   5   6  -9      453.82      577.76    156.85 o 
   6   6  -9      336.46      221.07    117.93 o 
   7   6  -9       24.64      -60.90    148.38 o 
   8   6  -9      263.83       69.37    191.16 o 
   9   6  -9       96.81      -56.93    183.97 o 
   5   7  -9     3367.60     3712.48    267.49 o 
   6   7  -9      433.52      357.01    138.73 o 
   7   7  -9      256.04       20.16    105.07 o 
   8   7  -9     1186.97     1212.66    162.53 o 
   9   7  -9      434.18      670.06    276.07 o 
   5   8  -9      143.20      215.28    132.62 o 
   6   8  -9      831.77      783.39    146.77 o 
   7   8  -9      355.60      619.57    210.45 o 
   8   8  -9      100.84      160.60    176.04 o 
   9   8  -9        7.56      186.01    310.37 o 
   5   9  -9       96.50       94.77    105.92 o 
   6   9  -9      285.60      335.46    138.52 o 
   7   9  -9      823.78     1111.34    221.07 o 
   8   9  -9      426.08      238.65    225.89 o 
   9   9  -9      276.94      153.42    173.47 o 
   4  10  -9      272.15      382.53     92.42 o 
   5  10  -9      436.23      589.34    159.64 o 
   6  10  -9      254.14      250.66    134.55 o 
   7  10  -9      773.15      933.16    247.12 o 
   8  10  -9      234.26        8.15    192.87 o 
   9  10  -9      419.02      323.35    178.51 o 
   4  11  -9      163.62      171.32    117.93 o 
   5  11  -9     1081.58     1035.65    169.07 o 
   6  11  -9       95.10       11.79    150.84 o 
   7  11  -9     4499.29     4978.20    388.64 o 
   8  11  -9       67.31       52.64    176.47 o 
   9  11  -9       67.25      -85.66    314.66 o 
   4  12  -9      102.85       -3.97    129.19 o 
   5  12  -9      514.52      821.12    160.92 o 
   6  12  -9      107.50      336.75    150.20 o 
   7  12  -9      927.65     1096.98    255.16 o 
   8  12  -9      547.84      330.74    256.98 o 
   9  12  -9       80.66      -20.37    233.61 o 
   4  13  -9     1867.04     2293.76    257.84 o 
   5  13  -9      678.04      833.02    144.41 o 
   6  13  -9     1068.67     1293.17    189.01 o 
   7  13  -9      900.67      981.51    290.00 o 
   8  13  -9     1998.83     2311.78    373.74 o 
   4  14  -9      608.70      684.75    129.83 o 
   5  14  -9       28.50       89.84    143.02 o 
   6  14  -9     1517.32     1689.74    202.41 o 
   7  14  -9      208.62      107.42    228.57 o 
   8  14  -9      447.09      312.84    247.87 o 
   4  15  -9      284.41      390.78    148.27 o 
   5  15  -9        1.45      -58.43    135.19 o 
   6  15  -9      128.60      174.11    221.28 o 
   7  15  -9     1484.80     1738.52    294.29 o 
   8  15  -9      610.57      580.22    285.93 o 
   4  16  -9       59.48      106.46    161.24 o 
   5  16  -9       91.46      195.23    128.44 o 
   6  16  -9      409.77      296.22    229.64 o 
   7  16  -9      780.54      994.48    198.98 o 
   5  17  -9     1422.25     1450.66    230.93 o 
   7  17  -9      913.92      921.69    232.97 o 
   7  18  -9      159.69     -149.34    260.52 o 
   8  18  -9      229.79      617.75    295.79 o 
   8   0  -8      935.90     1025.68    193.94 o 
  10   0  -8     2802.80     3136.44    251.30 o 
   5   1  -8     1692.43     1734.77    144.20 o 
   6   1  -8     1106.63     1119.81    163.92 o 
   7   1  -8      744.57      888.97    130.84 o 
   8   1  -8      990.11     1067.27    158.51 o 
   9   1  -8      269.66      183.35    149.79 o 
  10   1  -8      734.86      744.72    156.87 o 
   5   2  -8     1220.24     1172.88    132.08 o 
   6   2  -8      243.06      236.83    115.36 o 
   7   2  -8      115.00       43.57     92.05 o 
   8   2  -8     1658.97     1853.09    216.30 o 
   9   2  -8       88.64      185.08    194.43 o 
  10   2  -8     2472.77     2577.43    245.87 o 
   5   3  -8     1101.88     1248.79    172.39 o 
   6   3  -8       42.82        4.07     83.09 o 
   7   3  -8      173.75       54.00     88.51 o 
   8   3  -8      137.34      -42.12    111.23 o 
   9   3  -8      428.24      351.76    172.87 o 
  10   3  -8       21.92       -9.52    158.65 o 
   5   4  -8      269.40      158.46    104.21 o 
   6   4  -8     2135.42     2214.86    173.90 o 
   7   4  -8      902.92      922.87    174.65 o 
   8   4  -8     3453.72     3992.56    346.61 o 
   9   4  -8     1576.12     1867.49    206.39 o 
  10   4  -8       87.09      122.08    188.94 o 
   4   5  -8      967.96      920.19    140.77 o 
   5   5  -8     1604.02     1754.18    210.99 o 
   6   5  -8      518.00      547.95    112.57 o 
   7   5  -8      237.32      247.12    113.21 o 
   8   5  -8      665.44      749.19    187.19 o 
   9   5  -8       56.32      143.03    133.95 o 
  10   5  -8      126.37      462.37    240.69 o 
   4   6  -8     1384.92     1369.50    139.91 o 
   5   6  -8      411.56      495.95    116.32 o 
   6   6  -8     4806.20     4589.67    335.78 o 
   7   6  -8     5714.32     6001.85    430.13 o 
   8   6  -8      295.42      588.05    222.14 o 
   9   6  -8      421.39      386.28    285.07 o 
  10   6  -8      994.53      548.17    330.32 o 
   4   7  -8      669.07      564.46     96.49 o 
   5   7  -8      103.51      171.97    119.43 o 
   6   7  -8       47.07       66.15     82.77 o 
   7   7  -8     1911.21     2139.17    284.11 o 
   8   7  -8      445.27      681.43    224.71 o 
   9   7  -8       73.00      -75.26    173.68 o 
  10   7  -8      101.99     -117.61    174.43 o 
   4   8  -8      614.51      517.08    105.49 o 
   5   8  -8     2252.73     2546.25    232.32 o 
   6   8  -8       29.33       20.37    104.85 o 
   7   8  -8     2143.09     2196.74    226.00 o 
   8   8  -8       65.95       49.64    187.83 o 
   9   8  -8     1128.88     1453.66    251.41 o 
  10   8  -8       84.07     -336.75    336.75 o 
   3   9  -8      103.53      -15.97     94.67 o 
   4   9  -8      899.02      908.18    125.22 o 
   5   9  -8     1009.20     1142.97    142.80 o 
   6   9  -8      816.73      641.98    148.49 o 
   7   9  -8      718.73      748.33    185.58 o 
   8   9  -8      218.83      299.12    221.07 o 
   9   9  -8      436.05      709.52    303.51 o 
  10   9  -8      309.25      638.44    307.48 o 
   3  10  -8      402.98      468.94    116.43 o 
   4  10  -8      108.13       36.45     91.24 o 
   5  10  -8     1138.48     1484.11    207.99 o 
   6  10  -8       20.87       24.34     97.67 o 
   7  10  -8       82.17      149.88    186.65 o 
   8  10  -8      875.71      664.81    162.64 o 
   9  10  -8     2087.96     2411.59    319.17 o 
  10  10  -8      109.89     -211.10    211.10 o 
   3  11  -8     2137.14     2201.46    202.95 o 
   4  11  -8       38.92      -35.81     92.09 o 
   5  11  -8     2842.99     2883.85    270.28 o 
   6  11  -8      367.00      553.21    162.21 o 
   7  11  -8       49.29      159.21    136.05 o 
   8  11  -8      475.21      393.78    262.24 o 
   9  11  -8       84.31      146.13    180.76 o 
   3  12  -8    13399.69    14178.24    731.07 o 
   4  12  -8      397.09      533.69    109.14 o 
   5  12  -8      559.05      646.16    159.31 o 
   6  12  -8      672.45     1054.63    212.17 o 
   7  12  -8      107.81      118.79    159.21 o 
   8  12  -8       43.33     -274.99    274.99 o 
   9  12  -8     1930.27     2266.21    301.58 o 
   3  13  -8      454.59      375.34    102.60 o 
   4  13  -8     1276.66     1413.25    124.58 o 
   5  13  -8      465.76      540.02    158.35 o 
   6  13  -8     1855.36     2335.15    231.79 o 
   7  13  -8       36.94     -100.35    177.54 o 
   8  13  -8     1077.22      772.88    155.13 o 
   9  13  -8       31.13      106.03    184.51 o 
   3  14  -8      203.82      144.95     99.49 o 
   4  14  -8      814.94     1077.46    166.93 o 
   5  14  -8      165.57       67.44    115.89 o 
   6  14  -8      989.84      796.57    183.97 o 
   7  14  -8       65.07      -32.06    117.93 o 
   8  14  -8     1094.04     1060.10    323.35 o 
   9  14  -8      113.77      190.19    316.59 o 
   3  15  -8     2126.75     2276.50    160.92 o 
   4  15  -8      227.65      490.92    148.49 o 
   5  15  -8      181.58      283.89    137.34 o 
   6  15  -8       27.03     -151.92    151.92 o 
   7  15  -8      871.49     1271.73    282.07 o 
   8  15  -8      554.29      748.33    270.38 o 
   3  16  -8      531.51      465.29     96.38 o 
   4  16  -8       97.08      208.85    130.05 o 
   5  16  -8      954.80     1116.70    189.33 o 
   6  16  -8     1101.55     1181.56    198.12 o 
   7  16  -8      727.06     1000.17    253.23 o 
   8  16  -8       33.02       88.77    182.15 o 
   9  16  -8      145.38      401.50    302.55 o 
   3  17  -8       53.32       16.30     90.06 o 
   4  17  -8      857.11     1134.29    147.09 o 
   5  17  -8      605.03      513.32    137.98 o 
   6  17  -8      427.40      302.98    199.84 o 
   7  17  -8      105.97       79.44    124.04 o 
   8  17  -8      474.04      401.18    270.81 o 
   4  18  -8     2840.18     3417.54    231.90 o 
   5  18  -8      233.62      296.22    191.05 o 
   6  18  -8     2320.46     2342.44    315.41 o 
   8  18  -8     1239.15     1548.22    341.79 o 
   5  19  -8      210.63      184.62    115.89 o 
   8  19  -8       48.01      -90.81    181.51 o 
   8  20  -8      919.30      850.93    325.17 o 
   7  21  -8      158.30      239.83    211.20 o 
   6   0  -7     1206.46     1018.28    104.53 o 
   8   0  -7       13.64        8.58    105.28 o 
  10   0  -7     1705.49     1759.11    353.69 o 
   4   1  -7     1997.99     1947.90    160.07 o 
   5   1  -7       73.21       79.49     64.70 o 
   6   1  -7     1995.27     2041.94    127.90 o 
   7   1  -7       30.67        5.50    150.58 o 
   8   1  -7     1947.47     1905.10    172.18 o 
   9   1  -7      457.21      321.66    165.86 o 
  10   1  -7      342.38      299.51    185.34 o 
   4   2  -7     2157.86     2189.56    203.27 o 
   5   2  -7      189.88      205.92     62.42 o 
   6   2  -7      313.90      228.84     78.77 o 
   7   2  -7       11.54      -59.83    116.00 o 
   8   2  -7       43.97      -51.58    186.28 o 
   9   2  -7     2107.41     2347.87    214.73 o 
  10   2  -7     1420.47     1586.81    236.49 o 
   4   3  -7      791.65      971.43    134.23 o 
   5   3  -7     2070.48     2087.28    184.29 o 
   6   3  -7       43.01        0.78     76.21 o 
   7   3  -7     1066.51     1011.50    122.77 o 
   8   3  -7      840.92      802.58    140.16 o 
   9   3  -7     1253.76     1339.65    263.26 o 
  10   3  -7      586.96      625.01    187.09 o 
   3   4  -7      203.27      262.24     67.65 o 
   4   4  -7     4295.59     4341.16    210.99 o 
   5   4  -7     6064.30     6049.77    255.59 o 
   6   4  -7     2657.98     2785.06    151.06 o 
   7   4  -7     1247.03     1272.13    139.33 o 
   8   4  -7     1416.15     1443.73    165.51 o 
   9   4  -7      504.85      530.66    145.82 o 
  10   4  -7       74.90       27.97    181.45 o 
   3   5  -7     1738.97     1963.66    152.02 o 
   4   5  -7     1276.40     1531.07    124.90 o 
   5   5  -7     1095.05     1195.93    134.23 o 
   6   5  -7     1575.40     1847.02    164.68 o 
   7   5  -7     3031.88     3214.05    221.98 o 
   8   5  -7      603.01      624.18    185.53 o 
   9   5  -7      247.86      284.43    253.45 o 
  10   5  -7      479.04      489.63    167.33 o 
   3   6  -7     1352.39     1168.70    102.49 o 
   4   6  -7      377.14      345.22    115.79 o 
   5   6  -7      919.33      791.96    137.87 o 
   6   6  -7     4146.65     4832.51    310.48 o 
   7   6  -7      221.55      199.49     95.21 o 
   8   6  -7      549.87      449.93    155.13 o 
   9   6  -7      519.86      531.44    244.55 o 
  10   6  -7      213.47       52.87    155.41 o 
   3   7  -7     1782.69     1802.10    143.55 o 
   4   7  -7     4072.18     3640.76    188.58 o 
   5   7  -7       86.99       16.40    111.18 o 
   6   7  -7     1504.90     1795.88    197.37 o 
   7   7  -7     5391.73     6399.17    407.94 o 
   8   7  -7      405.24      193.64    100.78 o 
   9   7  -7      488.44      564.72    144.15 o 
  10   7  -7      122.44       26.04    156.70 o 
   3   8  -7      727.45      816.30     97.03 o 
   4   8  -7       88.14       41.06    100.99 o 
   5   8  -7     2144.12     2146.14    178.93 o 
   6   8  -7      144.68      258.38    133.05 o 
   7   8  -7     1406.28     1557.87    219.14 o 
   9   8  -7     2389.30     2052.69    229.65 o 
  10   8  -7       20.94      109.20    219.78 o 
   3   9  -7     2193.06     2154.07    137.34 o 
   4   9  -7     4575.14     4674.05    264.60 o 
   5   9  -7      832.31     1194.86    160.60 o 
   6   9  -7      339.06      568.32    178.08 o 
   7   9  -7      358.42      225.14    169.93 o 
   8   9  -7       97.68     -100.24    137.77 o 
   9   9  -7      941.57     1178.56    213.88 o 
  10   9  -7      329.64      202.20    269.31 o 
   2  10  -7     5322.80     5522.40    274.35 o 
   3  10  -7     1602.77     1826.33    156.10 o 
   4  10  -7     3340.61     3449.17    236.61 o 
   5  10  -7      817.33     1003.49    159.10 o 
   6  10  -7      157.59       98.42    139.27 o 
   7  10  -7     1105.57     1071.35    206.92 o 
   8  10  -7      176.80      157.17    134.55 o 
   9  10  -7      303.24      136.59    178.93 o 
  10  10  -7      198.83      184.08    289.47 o 
   2  11  -7     1339.06     1570.85    159.74 o 
   3  11  -7     3192.57     3179.11    177.97 o 
   4  11  -7     3750.51     3715.16    218.28 o 
   5  11  -7      175.65       58.54    147.20 o 
   6  11  -7       80.81       55.43    134.66 o 
   7  11  -7     4013.22     4869.28    339.32 o 
   8  11  -7      444.79      556.10    175.07 o 
   9  11  -7      568.26      877.09    245.73 o 
  10  11  -7       51.77       98.31    214.10 o 
   2  12  -7      163.68      190.83     82.55 o 
   3  12  -7     8722.08     9615.37    542.48 o 
   4  12  -7      649.96      617.96     99.92 o 
   5  12  -7     2993.08     3322.34    214.21 o 
   6  12  -7      671.48      701.80    182.58 o 
   7  12  -7       61.20      -41.70    108.28 o 
   8  12  -7      193.88      218.28    192.66 o 
   9  12  -7      358.39      207.02    171.86 o 
  10  12  -7       20.35       59.50    231.68 o 
   2  13  -7     1043.42     1186.28    102.17 o 
   3  13  -7     4752.36     5074.59    276.82 o 
   4  13  -7     7496.85     7829.68    385.85 o 
   5  13  -7       99.24       65.83    126.19 o 
   6  13  -7      387.38      362.48    121.25 o 
   7  13  -7       49.55      162.85    129.51 o 
   8  13  -7      582.87      607.56    146.88 o 
   9  13  -7      381.67      584.94    205.41 o 
  10  13  -7       37.27       38.17    161.46 o 
   2  14  -7     1539.06     1785.48    124.69 o 
   3  14  -7      396.72      401.61    104.85 o 
   4  14  -7    13756.65    14679.77    766.12 o 
   5  14  -7     2085.91     2266.43    188.48 o 
   6  14  -7      636.43      613.35    132.08 o 
   7  14  -7      496.24      332.03    202.73 o 
   8  14  -7       89.54      175.93    212.92 o 
   9  14  -7      712.05      552.67    274.67 o 
  10  14  -7      225.92      605.74    293.01 o 
   2  15  -7     1973.20     2116.55    156.53 o 
   3  15  -7      543.17      682.82    111.50 o 
   4  15  -7     1036.68      911.50    124.04 o 
   5  15  -7      746.77      801.18    126.72 o 
   6  15  -7     2427.06     2895.00    204.56 o 
   7  15  -7     1458.14     1417.96    219.03 o 
   8  15  -7     1619.93     1666.26    263.52 o 
   9  15  -7      248.21      146.88    188.58 o 
   2  16  -7     8488.95     9111.05    608.31 o 
   3  16  -7     2415.28     2796.80    209.60 o 
   4  16  -7      650.58      419.94    137.55 o 
   5  16  -7      510.94      416.83    114.61 o 
   6  16  -7      524.87      360.98    158.24 o 
   7  16  -7      267.06      169.18    138.41 o 
   8  16  -7      296.50      311.66    195.66 o 
   9  16  -7      578.58     1331.02    296.22 o 
   2  17  -7      310.72      317.02     82.12 o 
   3  17  -7      371.63      454.57    122.65 o 
   4  17  -7      786.14      886.20    145.48 o 
   5  17  -7      162.93      311.87    127.90 o 
   6  17  -7      916.38      748.33    168.86 o 
   7  17  -7     3353.33     3896.34    307.80 o 
   8  17  -7      107.74      196.19    251.41 o 
   9  17  -7        2.06     -206.81    249.16 o 
   2  18  -7      556.93      661.27    109.03 o 
   3  18  -7      162.63      112.36     90.70 o 
   4  18  -7       84.19      133.26     62.93 o 
   5  18  -7       30.39       37.31    127.69 o 
   6  18  -7      283.92      327.53    178.51 o 
   7  18  -7      109.60      108.93    127.15 o 
   8  18  -7      657.17      673.60    203.16 o 
   9  18  -7       42.45      180.97    319.81 o 
   3  19  -7     1002.30      910.97    146.34 o 
   4  19  -7     4753.71     5236.26    326.03 o 
   5  19  -7     1879.34     2072.27    243.80 o 
   6  19  -7     1649.95     1731.66    206.70 o 
   7  19  -7      543.32      317.24    211.95 o 
   8  19  -7      148.10       88.98    211.53 o 
   9  19  -7      245.76      428.63    243.26 o 
   4  20  -7     2177.71     2333.33    188.37 o 
   5  20  -7     1125.99     1607.62    220.96 o 
   6  20  -7      128.95      -91.99    183.87 o 
   7  20  -7      316.24      283.46    173.14 o 
   8  20  -7      244.03      548.27    241.01 o 
   5  21  -7       52.88       53.39    100.35 o 
   6  21  -7      422.17      577.11    149.77 o 
   7  21  -7      567.48      940.13    242.62 o 
   8  21  -7     1073.22     1016.78    250.12 o 
   1  22  -7       85.04       48.57     96.06 o 
   6  22  -7      113.88      133.91    184.08 o 
   7  22  -7     1208.50     1800.81    308.44 o 
   8  22  -7      778.60     1173.74    320.99 o 
   1  23  -7      155.56      202.52    110.64 o 
   7  23  -7      732.87      884.81    170.79 o 
   8  23  -7       43.90     -189.23    288.82 o 
   1  24  -7      748.35     1124.31    187.62 o 
   1  26  -7     1560.74     1765.11    177.43 o 
   1  27  -7      600.05      773.31    133.26 o 
   1  28  -7      103.79      114.72    160.60 o 
   1  29  -7      176.26      174.65    178.08 o 
   1  30  -7      140.54        0.00    186.01 o 
   2  30  -7      192.91      263.31    131.65 o 
   2  31  -7       94.33        0.00    168.00 o 
   1  32  -7      128.97     -172.50    186.22 o 
   2  33  -7      111.49      -88.02    225.78 o 
   2  34  -7     1059.69     1231.63    209.06 o 
   2   0  -6    10057.79    10050.75    485.66 o 
   4   0  -6      453.86      500.03     84.80 o 
   6   0  -6      181.78      245.08    101.53 o 
  10   0  -6     1507.79     1883.58    340.71 o 
   3   1  -6      432.71      299.97     74.83 o 
   4   1  -6      692.83      717.65    207.99 o 
   5   1  -6       80.97       40.97     61.99 o 
   6   1  -6      821.03      881.35    127.79 o 
   7   1  -6      277.19      309.09     88.82 o 
   8   1  -6      191.15      201.87    134.55 o 
   9   1  -6      540.84      535.13    138.01 o 
  10   1  -6      460.06      398.87    164.34 o 
  11   1  -6       18.32       -3.54    157.28 o 
   3   2  -6     1605.37     1420.11    111.82 o 
   4   2  -6      397.26      433.88     64.27 o 
   5   2  -6     8432.45     8618.96    263.81 o 
   6   2  -6       80.89      146.98     71.26 o 
   7   2  -6      811.02      742.25    113.71 o 
   8   2  -6     2147.35     2024.26    162.85 o 
   9   2  -6     1061.03      931.48    121.79 o 
  10   2  -6       39.48      -41.25    120.25 o 
  11   2  -6       84.71     -102.44    178.06 o 
   3   3  -6     2487.91     2744.37    166.39 o 
   4   3  -6       56.44       58.64     98.31 o 
   5   3  -6      776.71      751.19    122.33 o 
   6   3  -6     1155.89     1124.97    102.70 o 
   7   3  -6      567.79      396.38     89.89 o 
   8   3  -6     1035.81     1036.06    140.81 o 
   9   3  -6      212.46      263.81    106.38 o 
  10   3  -6      168.09       59.32    144.37 o 
  11   3  -6      861.59      887.04    269.31 o 
   3   4  -6     3766.66     4097.26    170.79 o 
   4   4  -6     1065.56     1155.83    108.93 o 
   5   4  -6     3890.91     3972.91    415.06 o 
   6   4  -6      632.47      595.53     88.99 o 
   7   4  -6     1932.43     2112.04    302.23 o 
   8   4  -6       36.91       -1.11     88.72 o 
   9   4  -6      713.03      716.48    148.81 o 
  10   4  -6      682.12      521.33    181.87 o 
  11   4  -6      117.84      139.77    218.79 o 
   2   5  -6     4619.20     4937.14    217.96 o 
   3   5  -6       14.04       44.92     58.86 o 
   4   5  -6      924.81      847.60    125.44 o 
   5   5  -6      541.25      557.53     71.95 o 
   6   5  -6       65.47       31.24     56.26 o 
   7   5  -6      381.39      385.43     79.88 o 
   8   5  -6        8.70      -78.03     78.03 o 
   9   5  -6      178.19      247.94    122.72 o 
  10   5  -6      951.52      964.14    253.23 o 
  11   5  -6      478.34      384.53    175.48 o 
   2   6  -6      858.30      985.58     88.77 o 
   3   6  -6     2816.92     2989.24    201.34 o 
   4   6  -6     2264.75     2091.89    147.31 o 
   5   6  -6      831.80      717.67    126.83 o 
   6   6  -6     1507.55     1490.42    187.40 o 
   7   6  -6     3037.15     3078.70    279.55 o 
   8   6  -6       30.10      -62.70     65.67 o 
   9   6  -6     1944.40     2160.70    144.29 o 
  10   6  -6      873.12      975.62    158.68 o 
  11   6  -6      240.15      260.71    306.35 o 
   2   7  -6      975.47     1161.19    119.22 o 
   3   7  -6     1349.87     1324.26    113.11 o 
   4   7  -6      949.37      904.32    109.14 o 
   5   7  -6     1163.85     1397.38    137.12 o 
   6   7  -6      197.69      167.63     57.20 o 
   7   7  -6      388.37      247.96     81.37 o 
   8   7  -6      501.71      563.84    137.34 o 
   9   7  -6     2142.74     2372.83    153.65 o 
  10   7  -6      557.85      651.30    141.41 o 
  11   7  -6      310.46      244.45    256.82 o 
   2   8  -6     2460.83     2676.83    135.73 o 
   3   8  -6     2622.65     2813.63    162.10 o 
   4   8  -6      760.92      947.85    115.79 o 
   5   8  -6      306.90      320.13    109.35 o 
   6   8  -6      250.26      427.34    124.15 o 
   7   8  -6     1442.48     1273.11    116.24 o 
   8   8  -6     3860.24     3960.67    177.33 o 
   9   8  -6      363.85      386.51     88.08 o 
  10   8  -6      213.10      293.20    153.33 o 
  11   8  -6       50.31      199.17    146.27 o 
   2   9  -6      938.10     1190.89    105.07 o 
   3   9  -6     1617.59     1591.97    129.83 o 
   4   9  -6      123.75       79.66     90.06 o 
   5   9  -6      451.05      551.28     89.95 o 
   6   9  -6     2449.89     2590.74    232.86 o 
   7   9  -6     1288.02     1360.54    124.78 o 
   8   9  -6       48.80      140.82     82.53 o 
   9   9  -6      376.72      406.87    194.59 o 
  10   9  -6     1263.38     1384.94    312.09 o 
  11   9  -6      382.89      394.97    232.13 o 
   2  10  -6      393.71      425.95     77.94 o 
   3  10  -6      327.55      347.15     72.26 o 
   4  10  -6       31.91       29.16     54.03 o 
   5  10  -6     3920.53     4064.13    259.99 o 
   6  10  -6      135.86      155.56    150.95 o 
   7  10  -6      483.59      221.06    117.13 o 
   8  10  -6     2549.91     3041.63    271.99 o 
   9  10  -6      360.49      349.12    125.19 o 
  10  10  -6     1409.13     1086.97    208.58 o 
   1  11  -6      737.87      928.33     82.12 o 
   2  11  -6      834.72      923.40    100.78 o 
   3  11  -6     5324.50     5374.24    315.95 o 
   4  11  -6      554.40      522.11     80.73 o 
   5  11  -6      796.55      683.36    153.85 o 
   6  11  -6      530.11      880.63    154.81 o 
   7  11  -6     3270.25     3541.16    169.08 o 
   8  11  -6      851.98      809.38    119.23 o 
   9  11  -6      481.35      553.37    134.48 o 
  10  11  -6      286.77      610.13    220.42 o 
   1  12  -6     6956.16     7361.70    399.25 o 
   2  12  -6       33.54      -58.11     65.29 o 
   3  12  -6       67.82      137.23     72.26 o 
   4  12  -6       24.08      -25.41     92.52 o 
   5  12  -6    11643.99    12473.60    541.63 o 
   6  12  -6     1157.17     1036.19    184.72 o 
   7  12  -6       15.13       66.26    149.24 o 
   8  12  -6      107.84       69.27     91.59 o 
   9  12  -6       20.41       46.27    128.16 o 
  10  12  -6      180.42      134.98    187.40 o 
   1  13  -6     1112.00     1149.94     89.74 o 
   2  13  -6     5108.98     5526.58    257.20 o 
   3  13  -6     1344.00     1450.77     99.92 o 
   4  13  -6     1451.22     1504.27    165.53 o 
   5  13  -6      370.56      374.06    130.37 o 
   6  13  -6     2160.87     2055.69    172.23 o 
   7  13  -6      274.41      197.24    109.09 o 
   8  13  -6      403.33      234.71    103.17 o 
   9  13  -6      517.09      736.65    147.81 o 
  10  13  -6      854.34     1044.66    327.74 o 
   1  14  -6      854.17      923.51     84.16 o 
   2  14  -6     1791.86     1771.76    125.22 o 
   3  14  -6       47.41      -43.42     67.97 o 
   4  14  -6     1194.36     1372.29    159.31 o 
   5  14  -6     2018.27     1876.18    186.44 o 
   6  14  -6      253.49      138.80     77.41 o 
   7  14  -6      252.05      215.89    112.10 o 
   8  14  -6     6775.14     7493.38    330.75 o 
   9  14  -6      326.94      130.56     99.72 o 
  10  14  -6      160.18      -57.04    179.47 o 
   1  15  -6     4854.08     5228.75    269.10 o 
   2  15  -6     1510.10     1736.49    134.87 o 
   3  15  -6     2749.11     2653.99    170.79 o 
   4  15  -6      937.03     1019.03    124.47 o 
   6  15  -6       30.68       91.69     62.59 o 
   7  15  -6      177.71       69.47    101.74 o 
   8  15  -6      800.29      916.21    130.85 o 
   9  15  -6      372.15      320.51    127.93 o 
  10  15  -6      783.33      286.57    289.68 o 
   1  16  -6     5357.50     5835.72    207.62 o 
   2  16  -6     3914.21     4194.69    162.76 o 
   3  16  -6     3743.04     4082.57    197.27 o 
   4  16  -6      621.11      738.36    120.08 o 
   5  16  -6      899.17      970.15     99.81 o 
   6  16  -6       24.22       -1.45    103.84 o 
   7  16  -6      192.71       74.91     92.09 o 
   8  16  -6     1992.48     1906.08    194.16 o 
   9  16  -6      458.55      363.79    134.00 o 
  10  16  -6      808.16      622.34    127.56 o 
   0  17  -6      884.31     1088.29    110.00 o 
   1  17  -6      976.35     1172.71     88.45 o 
   2  17  -6     1222.25     1241.89     80.06 o 
   3  17  -6       85.99        3.80     47.71 o 
   4  17  -6     3245.74     2866.38    218.49 o 
   5  17  -6      415.85      465.08    119.33 o 
   6  17  -6      144.82      -30.15    103.25 o 
   7  17  -6      440.45      371.06    109.53 o 
   8  17  -6      447.01      418.09    129.94 o 
   9  17  -6      271.63      243.80    137.01 o 
  10  17  -6       99.17      120.44    145.41 o 
   0  18  -6    20814.44    21819.98   1206.97 o 
   1  18  -6     2488.15     2628.74    123.07 o 
   2  18  -6      578.75      615.41     63.35 o 
   3  18  -6     2593.27     2775.25    195.77 o 
   4  18  -6     2687.61     2913.76    170.89 o 
   5  18  -6      362.82      391.21    134.01 o 
   6  18  -6     2392.74     2634.80    200.75 o 
   7  18  -6      732.35      474.69    142.48 o 
   8  18  -6      501.71      198.46    118.83 o 
   9  18  -6      583.08      604.39    125.84 o 
   0  19  -6     1799.72     1961.41    162.10 o 
   1  19  -6     3302.48     3333.24    139.48 o 
   2  19  -6      935.45     1097.49     75.28 o 
   3  19  -6      653.33      673.71    107.32 o 
   4  19  -6     1344.78     1464.49    140.12 o 
   5  19  -6      305.76      267.60    107.53 o 
   6  19  -6      117.06      145.57    110.48 o 
   7  19  -6     1151.45      972.63    162.75 o 
   8  19  -6      141.51      134.88    142.57 o 
   9  19  -6      236.15      140.48    126.96 o 
   0  20  -6    15531.73    16378.84    649.91 o 
   1  20  -6      134.43      150.40     58.64 o 
   2  20  -6      738.00      784.18     73.06 o 
   3  20  -6      215.89      232.11     67.11 o 
   4  20  -6     1908.92     1765.00    158.35 o 
   5  20  -6     1878.99     1899.45    164.68 o 
   6  20  -6      141.72      103.05     93.52 o 
   7  20  -6      367.77      554.67    124.93 o 
   8  20  -6      631.56      745.12    161.54 o 
   9  20  -6      107.26       41.40    127.56 o 
   0  21  -6     3066.86     3239.90    215.81 o 
   1  21  -6      620.49      599.84     78.75 o 
   2  21  -6     3085.35     3131.38    138.53 o 
   3  21  -6      223.73      117.07     68.61 o 
   4  21  -6     1353.46     1197.97    130.05 o 
   5  21  -6      628.01      702.98    110.96 o 
   6  21  -6      214.98      193.56    125.42 o 
   7  21  -6      126.00      -37.04    103.01 o 
   8  21  -6      792.87     1167.47    215.06 o 
   9  21  -6      305.98      413.17    200.43 o 
   0  22  -6     2096.16     1636.67    176.15 o 
   1  22  -6      759.38      788.00     76.64 o 
   2  22  -6       11.60       17.68     67.86 o 
   4  22  -6     2009.57     1982.32    136.48 o 
   5  22  -6      813.69     1060.10    191.16 o 
   6  22  -6      230.55      252.33    137.20 o 
   7  22  -6       32.37      156.92    126.20 o 
   8  22  -6      399.63      357.04    140.57 o 
   9  22  -6       23.71      111.71    284.86 o 
   0  23  -6     3781.03     3472.65    256.02 o 
   1  23  -6     1439.05     1511.17    179.31 o 
   2  23  -6      312.70      190.30     72.17 o 
   5  23  -6       62.24       56.07    129.08 o 
   6  23  -6      178.59      291.79    107.99 o 
   7  23  -6      483.75      368.37    186.76 o 
   8  23  -6      144.66      178.14    104.07 o 
   0  24  -6      691.32      659.77    113.21 o 
   1  24  -6      198.74      183.12     73.98 o 
   2  24  -6      429.81      473.82     89.80 o 
   3  24  -6     1143.01      984.30    112.36 o 
   7  24  -6     1043.67      998.02    213.78 o 
   8  24  -6      614.38      884.53    198.65 o 
   0  25  -6     1799.73     2015.13    186.22 o 
   1  25  -6      131.14      140.88     61.07 o 
   2  25  -6       72.37      120.18    138.30 o 
   3  25  -6      212.27       48.46    174.97 o 
   7  25  -6       47.47      -16.72    249.91 o 
   8  25  -6      178.21      449.38    193.00 o 
   0  26  -6       59.96      -82.34     82.34 o 
   1  26  -6        7.91      -23.99    125.11 o 
   2  26  -6      322.87      365.91    161.03 o 
   3  26  -6      147.04      246.26    124.69 o 
   7  26  -6      161.73      126.29    294.61 o 
   0  27  -6      392.04      299.87    147.52 o 
   1  27  -6      271.85      118.41     89.99 o 
   2  27  -6      111.49      108.93    156.31 o 
   3  27  -6       41.75       60.36    170.79 o 
   7  27  -6       87.77      302.76    212.06 o 
   0  28  -6     3606.16     3976.22    318.84 o 
   1  28  -6      596.66      642.51    117.29 o 
   2  28  -6       49.95       94.56    132.40 o 
   3  28  -6      799.34      885.88    184.08 o 
   0  29  -6     1166.84      965.64    164.89 o 
   1  29  -6      279.46      268.46    254.20 o 
   2  29  -6     1021.90      986.76    182.26 o 
   3  29  -6      103.90       47.17    201.88 o 
   0  30  -6       30.13       74.30    147.74 o 
   1  30  -6      104.86       96.92    153.53 o 
   2  30  -6       28.30       97.88    162.21 o 
   3  30  -6     3019.53     3832.13    375.13 o 
   4  30  -6      159.62      218.28    115.89 o 
   0  31  -6      421.65      332.89    159.42 o 
   1  31  -6     1859.03     1593.79    217.96 o 
   2  31  -6      227.70      195.02    173.14 o 
   4  31  -6       49.06       55.53    129.62 o 
   0  32  -6     2697.62     2751.66    370.63 o 
   1  32  -6     1110.39     1249.11    182.79 o 
   2  32  -6       53.25      -90.16    192.87 o 
   3  32  -6      434.97      476.01    196.95 o 
   4  32  -6      500.42      443.31    212.92 o 
   0  33  -6       67.57     -159.21    174.54 o 
   1  33  -6      279.19      195.55    144.20 o 
   2  33  -6      408.91      612.49    251.94 o 
   3  33  -6      211.31      118.57    162.10 o 
   4  33  -6      182.19      174.86    212.17 o 
   1  34  -6      923.99      779.63    196.52 o 
   2  34  -6      206.72      443.42    259.45 o 
   1  35  -6      346.06      115.79    177.11 o 
   2   0  -5     4870.96     5265.96    360.33 o 
   4   0  -5     1172.87      865.62    118.04 o 
   6   0  -5    11484.87    11620.31    475.05 o 
   8   0  -5      558.68      177.33    161.03 o 
  10   0  -5     1777.90     1667.33    287.11 o 
   2   1  -5     3485.84     3739.71    267.28 o 
   3   1  -5       26.95       55.57     14.63 o 
   4   1  -5     2657.40     2789.03     72.73 o 
   5   1  -5     2433.95     2597.03     89.51 o 
   6   1  -5     5387.95     5604.83    222.96 o 
   7   1  -5       54.57       66.57     64.72 o 
   8   1  -5      944.45      833.73     84.48 o 
   9   1  -5     1110.80     1162.19    225.30 o 
  10   1  -5      393.01      515.80    122.84 o 
  11   1  -5      660.37      398.28    235.38 o 
   2   2  -5     1222.21     1200.81     62.15 o 
   3   2  -5     8194.44     8241.18    206.20 o 
   4   2  -5     3364.99     3423.92    112.51 o 
   5   2  -5     4691.15     4917.35    187.16 o 
   6   2  -5     7641.55     7983.17    330.43 o 
   7   2  -5      603.86      620.45     62.14 o 
   8   2  -5      318.76      296.96     61.77 o 
   9   2  -5      344.23      384.97    100.71 o 
  10   2  -5      617.77      413.94    236.61 o 
  11   2  -5      415.10      356.64    198.66 o 
   2   3  -5     2529.76     2662.34    148.92 o 
   3   3  -5       60.17       63.04     66.15 o 
   4   3  -5      244.18      195.00     51.29 o 
   5   3  -5      993.19      986.88     82.55 o 
   6   3  -5      262.40      203.41     53.62 o 
   7   3  -5     1479.65     1449.61     90.80 o 
   8   3  -5      177.30      218.60    106.60 o 
   9   3  -5     2907.33     3075.33    187.03 o 
  10   3  -5       48.33      205.09    145.32 o 
  11   3  -5      671.05      631.87    204.45 o 
   2   4  -5     7297.05     7709.07    237.15 o 
   3   4  -5    17610.64    17912.38    826.59 o 
   4   4  -5      924.22      873.77     74.49 o 
   5   4  -5     4212.47     4702.95    164.68 o 
   6   4  -5     1108.58     1077.23     82.71 o 
   7   4  -5      169.10      159.23     60.20 o 
   8   4  -5      189.44      157.51     70.27 o 
   9   4  -5      331.72      265.02    159.42 o 
  10   4  -5      248.59       12.80    145.21 o 
  11   4  -5      343.02      241.68    164.43 o 
   2   5  -5     3146.31     3305.94    175.07 o 
   3   5  -5     1580.65     1719.44    127.04 o 
   4   5  -5    10987.80    11163.94    313.11 o 
   5   5  -5      100.92       14.83     48.93 o 
   6   5  -5      348.39      404.24     63.24 o 
   7   5  -5      581.79      574.92     86.84 o 
   8   5  -5     1071.89     1187.82    101.08 o 
   9   5  -5      872.05      928.72    117.96 o 
  10   5  -5      677.25      478.26    181.29 o 
  11   5  -5       69.04     -153.64    179.61 o 
   2   6  -5     2877.86     2661.07    142.05 o 
   3   6  -5      169.98       86.09     73.22 o 
   4   6  -5    10735.84    11796.46    409.87 o 
   5   6  -5     2815.88     2742.52    107.42 o 
   6   6  -5     2822.86     2821.78    106.19 o 
   7   6  -5      463.62      442.28     84.89 o 
   8   6  -5      458.23      496.46     76.21 o 
   9   6  -5     1033.34     1013.56    114.47 o 
  10   6  -5      375.46      520.04    185.24 o 
  11   6  -5      722.49      366.64    169.80 o 
   1   7  -5    30798.44    33214.72   1442.73 o 
   2   7  -5       38.94       96.49     42.46 o 
   3   7  -5     2827.85     2690.55    147.52 o 
   4   7  -5     2324.30     2314.78    142.27 o 
   5   7  -5     1826.11     1731.24    115.48 o 
   6   7  -5      323.02      198.39     75.75 o 
   7   7  -5      829.33      919.78    112.39 o 
   8   7  -5      740.46      634.61     87.52 o 
   9   7  -5     2530.20     2799.34    148.07 o 
  10   7  -5       67.59       24.75    136.43 o 
  11   7  -5      442.85      627.67    178.72 o 
   1   8  -5     1393.01     1544.79     96.49 o 
   2   8  -5     6649.05     7342.83    320.34 o 
   3   8  -5      604.19      552.56     61.54 o 
   4   8  -5      992.26      999.31    106.67 o 
   5   8  -5     5500.19     5608.88    200.56 o 
   6   8  -5      831.69      830.11     87.82 o 
   7   8  -5     1422.17     1426.62    114.51 o 
   8   8  -5     1564.28     1563.31    102.19 o 
   9   8  -5       11.26        2.63     78.27 o 
  10   8  -5     1472.97     1273.47    166.83 o 
  11   8  -5      912.37      772.03    171.56 o 
   1   9  -5       37.12       68.19     36.99 o 
   2   9  -5      610.10      674.35     92.74 o 
   3   9  -5     1660.65     1663.15     98.53 o 
   4   9  -5    18010.37    18940.21    679.50 o 
   5   9  -5     2103.20     2166.55     96.33 o 
   6   9  -5      295.27      201.42     59.83 o 
   7   9  -5     1343.24     1252.04     89.59 o 
   8   9  -5      167.21      154.02     63.09 o 
   9   9  -5      344.38      322.74     90.40 o 
  10   9  -5      316.83      274.87    120.14 o 
  11   9  -5      598.01      720.35    201.94 o 
   1  10  -5     2135.47     2183.45    114.18 o 
   2  10  -5     1815.58     1835.66    125.44 o 
   3  10  -5     4940.64     5330.07    237.04 o 
   4  10  -5      463.45      474.45     60.97 o 
   5  10  -5     3213.05     3154.13    181.29 o 
   6  10  -5     1411.80     1563.77    216.35 o 
   7  10  -5     4408.40     4935.07    208.49 o 
   8  10  -5     1767.21     1890.30    113.16 o 
   9  10  -5      180.19      105.57     83.73 o 
  10  10  -5      854.26      820.66    120.69 o 
  11  10  -5       48.24      -85.77    162.10 o 
   1  11  -5     5489.11     5852.40    306.62 o 
   2  11  -5     4204.79     3888.41    220.21 o 
   3  11  -5      403.73      353.26     81.80 o 
   4  11  -5      258.62      209.50     55.87 o 
   5  11  -5      828.91      950.33     89.43 o 
   6  11  -5     1245.52     1277.59     99.92 o 
   7  11  -5     1162.49     1075.69    132.48 o 
   8  11  -5       20.99        8.86     79.05 o 
   9  11  -5     1004.71     1026.03    117.89 o 
  10  11  -5      243.57      301.65    104.06 o 
  11  11  -5      297.16      132.04    168.61 o 
   1  12  -5     1162.44     1170.02     68.45 o 
   2  12  -5     3038.79     3083.72    122.43 o 
   3  12  -5     1841.44     2068.43     90.70 o 
   4  12  -5      871.75      931.54     47.04 o 
   5  12  -5     3160.50     3216.09    120.49 o 
   6  12  -5       50.17       -9.22     69.01 o 
   7  12  -5     7269.42     7868.59    417.64 o 
   8  12  -5      311.59      244.22    102.60 o 
   9  12  -5      448.22      459.84    109.94 o 
  10  12  -5      171.53      100.70    104.80 o 
  11  12  -5       40.09       78.22    179.95 o 
   1  13  -5     4806.97     5203.74    162.61 o 
   2  13  -5      657.80      649.14     50.55 o 
   3  13  -5     1387.95     1502.87     73.60 o 
   4  13  -5     1663.58     1840.17     96.31 o 
   5  13  -5      679.81      713.40     82.34 o 
   6  13  -5     4292.66     4723.34    209.15 o 
   7  13  -5      672.57      770.22    225.84 o 
   8  13  -5     1278.22     1360.78    129.72 o 
   9  13  -5      773.32      908.54    141.56 o 
  10  13  -5      163.55      -31.63    160.60 o 
  11  13  -5       61.87     -103.99    236.83 o 
   1  14  -5     1940.66     2026.53     78.81 o 
   2  14  -5     2131.77     2308.97    105.28 o 
   3  14  -5     2400.70     2447.41     91.05 o 
   4  14  -5     1244.36     1262.86     73.52 o 
   5  14  -5      970.92     1032.55     89.89 o 
   6  14  -5      547.26      529.30    106.25 o 
   7  14  -5      938.33      807.67     99.56 o 
   8  14  -5      436.94      476.54    108.85 o 
   9  14  -5       92.35      111.94    103.51 o 
  10  14  -5     1304.68     1173.64    264.17 o 
   1  15  -5     1941.53     2046.63     74.69 o 
   2  15  -5     1705.57     1651.74     61.30 o 
   3  15  -5       16.96       19.84     37.96 o 
   4  15  -5    15309.79    16251.30    483.84 o 
   5  15  -5     3385.90     3254.41    157.07 o 
   6  15  -5     1370.25     1340.19    173.84 o 
   7  15  -5       86.70      210.40    103.34 o 
   8  15  -5      336.74      394.03    129.84 o 
   9  15  -5     1347.09     1364.18    173.65 o 
  10  15  -5      243.35      212.23    150.88 o 
   1  16  -5       29.91       75.24     32.98 o 
   2  16  -5     4158.99     4303.62    120.99 o 
   3  16  -5     1332.49     1453.25     67.15 o 
   4  16  -5      243.14      342.69    117.69 o 
   5  16  -5       50.02      102.49    133.58 o 
   6  16  -5      832.82      632.32    102.17 o 
   7  16  -5      170.04      208.61    132.67 o 
   8  16  -5      224.91      258.62    117.63 o 
   9  16  -5      958.57      704.57    135.21 o 
  10  16  -5     1268.12     1453.65    178.76 o 
   1  17  -5     7114.28     7237.22    200.55 o 
   2  17  -5     2741.25     2827.52     97.59 o 
   3  17  -5     4266.50     4052.89    163.06 o 
   4  17  -5      373.45      456.61     69.82 o 
   5  17  -5     1410.28     1349.28    176.63 o 
   6  17  -5      203.75      279.46     85.11 o 
   7  17  -5     1144.20     1227.28    146.35 o 
   8  17  -5      282.20      102.43     97.80 o 
   9  17  -5     1943.05     2101.58    510.43 o 
  10  17  -5      136.03       93.72     96.77 o 
   1  18  -5       36.55       31.98     31.27 o 
   2  18  -5    13196.35    13522.28    311.69 o 
   3  18  -5      590.39      636.05     55.55 o 
   4  18  -5      796.04      864.46    100.46 o 
   5  18  -5      559.30      662.07    127.04 o 
   6  18  -5      465.23      420.11     92.26 o 
   7  18  -5      294.77      212.02    126.54 o 
   8  18  -5       72.93       53.62    149.34 o 
   9  18  -5      244.24      113.30    109.53 o 
  10  18  -5       70.31      149.01    217.69 o 
   1  19  -5      654.49      666.34     60.03 o 
   2  19  -5      673.85      634.48     54.71 o 
   3  19  -5      164.31      150.84     42.87 o 
   4  19  -5     6140.42     6615.54    494.51 o 
   5  19  -5       37.66       76.61     72.15 o 
   6  19  -5     1180.82     1269.77    247.23 o 
   7  19  -5      132.64       -1.68     77.09 o 
   8  19  -5       95.50      150.98    120.55 o 
   9  19  -5      242.21      121.93    135.24 o 
  10  19  -5        1.20     -171.13    171.13 o 
   1  20  -5      558.75      561.69     46.69 o 
   2  20  -5     7678.36     7893.72    227.43 o 
   3  20  -5     4059.15     4112.42    159.82 o 
   4  20  -5      326.75      313.79     99.43 o 
   5  20  -5     2607.37     2768.94    169.48 o 
   6  20  -5     1804.14     2011.82    196.82 o 
   7  20  -5      168.97       80.24    101.89 o 
   8  20  -5     1135.68     1051.72    169.12 o 
   9  20  -5       12.46     -218.87    218.87 o 
   1  21  -5     3077.23     3154.04    153.28 o 
   2  21  -5     1069.64     1080.65     71.68 o 
   3  21  -5      846.00      912.10     63.55 o 
   4  21  -5      518.22      755.73    132.57 o 
   5  21  -5      689.03      742.94    116.36 o 
   6  21  -5      119.78      336.51    125.41 o 
   7  21  -5      744.31      675.77    235.49 o 
   8  21  -5      162.28       61.99    124.33 o 
   9  21  -5     1198.77     1284.07    208.78 o 
   1  22  -5       33.33       76.10     75.67 o 
   2  22  -5       89.56      115.17     59.12 o 
   3  22  -5      264.37      209.71     71.87 o 
   4  22  -5     2409.65     2313.75    119.17 o 
   5  22  -5      222.66       59.07    165.00 o 
   6  22  -5     3220.40     3454.53    250.24 o 
   7  22  -5      236.91     -175.50    224.50 o 
   8  22  -5      266.47      273.83    125.65 o 
   9  22  -5      162.52     -108.24    179.11 o 
   1  23  -5      161.72      167.81    111.50 o 
   2  23  -5       24.22      -28.50     50.86 o 
   3  23  -5      327.59      291.41     57.77 o 
   4  23  -5      787.57      817.15     90.58 o 
   5  23  -5      439.01      406.25    114.29 o 
   6  23  -5     1784.66     1846.28    163.99 o 
   7  23  -5      453.19      507.24    155.41 o 
   8  23  -5      691.90      544.74    291.08 o 
   9  23  -5      505.15      906.14    319.38 o 
   1  24  -5      943.38      977.62     90.73 o 
   2  24  -5      553.79      595.61     79.62 o 
   3  24  -5     2064.45     2004.14    118.64 o 
   4  24  -5      229.15      176.13     84.14 o 
   5  24  -5     1044.31     1181.58    318.84 o 
   6  24  -5      981.59      847.50    195.55 o 
   7  24  -5       41.61     -172.65    172.65 o 
   8  24  -5      196.87      494.53    178.61 o 
   1  25  -5      182.20      207.86     81.21 o 
   2  25  -5      625.44      470.15     81.44 o 
   3  25  -5      520.26      608.53    157.92 o 
   4  25  -5       19.34       29.66    116.32 o 
   5  25  -5      620.27      719.14    169.18 o 
   6  25  -5      417.95      352.00    118.57 o 
   7  25  -5       21.60        4.96    131.47 o 
   8  25  -5      533.25      528.33    202.63 o 
   1  26  -5     1408.35     1375.69    107.78 o 
   2  26  -5      808.71      818.55    120.93 o 
   3  26  -5     2253.44     2477.42    229.75 o 
   4  26  -5       76.49       86.27     85.51 o 
   5  26  -5       26.42     -121.15    139.80 o 
   6  26  -5       60.19     -187.08    201.34 o 
   7  26  -5      171.94      217.63    163.48 o 
   8  26  -5      149.24       10.21    449.48 o 
   1  27  -5       22.54      -30.48     76.82 o 
   2  27  -5     1269.05     1361.93    116.29 o 
   3  27  -5      400.02      627.72    179.79 o 
   4  27  -5      119.43     -142.48    161.46 o 
   5  27  -5      844.77      784.90    112.33 o 
   6  27  -5     2029.68     1698.43    274.99 o 
   7  27  -5      448.73      573.47    241.33 o 
   8  27  -5       15.81     -195.12    239.29 o 
   1  28  -5     1433.12     1515.58    125.59 o 
   2  28  -5     1379.56     1247.52    132.44 o 
   3  28  -5     2379.94     2302.45    314.56 o 
   4  28  -5     1269.22      979.80    218.92 o 
   5  28  -5      113.86      125.54    118.22 o 
   6  28  -5      640.38      450.93    232.00 o 
   7  28  -5       82.96      287.86    171.32 o 
   1  29  -5      692.64      821.04    106.11 o 
   2  29  -5      202.02      109.31    102.01 o 
   3  29  -5      983.95      844.07    175.29 o 
   4  29  -5     2981.35     2833.68    278.53 o 
   5  29  -5      434.47      358.72    163.17 o 
   6  29  -5      225.76       21.76    231.47 o 
   7  29  -5       50.65      353.58    245.94 o 
   1  30  -5       80.09       60.01     94.38 o 
   2  30  -5      944.86      909.04    179.15 o 
   3  30  -5      700.90      618.39    220.75 o 
   4  30  -5      650.45      466.15    162.53 o 
   5  30  -5     2321.26     2521.16    242.19 o 
   6  30  -5     1059.26     1035.97    223.10 o 
   1  31  -5     2985.06     2947.20    200.27 o 
   2  31  -5      257.63      217.85    186.87 o 
   3  31  -5      711.88      742.00    238.22 o 
   4  31  -5      735.58      934.02    234.47 o 
   5  31  -5      206.67      173.57    224.50 o 
   1  32  -5       50.43      178.50     98.07 o 
   2  32  -5      438.46      412.65    190.41 o 
   3  32  -5      464.38      451.03    255.59 o 
   4  32  -5     1606.69     1883.58    280.46 o 
   5  32  -5     2631.38     3066.97    361.73 o 
   1  33  -5      258.46      267.15    107.29 o 
   2  33  -5      111.86      152.56    202.31 o 
   3  33  -5     1051.22     1351.81    300.08 o 
   4  33  -5      699.47      781.56    217.32 o 
   5  33  -5      880.56     1166.34    306.09 o 
   1  34  -5      415.19      465.48    104.62 o 
   2  34  -5      976.62     1051.20    256.13 o 
   3  34  -5      629.60      613.14    298.90 o 
   4  34  -5      795.28      842.03    288.61 o 
   1  35  -5      323.37      365.59    193.73 o 
   2  35  -5      302.44      176.68    234.25 o 
   3  35  -5      131.65      309.41    261.59 o 
   2  36  -5      463.04      284.97    191.80 o 
   0   0  -4     3355.62     3773.37    155.03 o 
   2   0  -4     7025.13     6851.50    228.04 o 
   4   0  -4      431.00      430.63     49.69 o 
   6   0  -4    11743.25    12019.97    428.87 o 
   8   0  -4     2716.99     2908.39    153.13 o 
  10   0  -4     1322.24     1826.65    208.95 o 
  12   0  -4      434.64      241.54    329.24 o 
   0   1  -4    24579.12    25633.67    992.98 o 
   1   1  -4     3300.61     3188.86    129.72 o 
   2   1  -4    14529.36    14680.98    274.59 o 
   3   1  -4     6353.54     6471.29    120.99 o 
   4   1  -4      535.05      564.78     29.79 o 
   5   1  -4      137.60       97.86     38.25 o 
   6   1  -4     6258.85     6548.34    139.23 o 
   7   1  -4     3573.89     3740.44     94.93 o 
   8   1  -4      148.57      228.07     56.48 o 
   9   1  -4      121.48      227.29    122.33 o 
  10   1  -4     2065.76     2247.20    182.95 o 
  11   1  -4       16.95       12.50    126.58 o 
  12   1  -4      260.06       98.94    252.75 o 
   1   2  -4    19788.43    19997.51    971.65 o 
   2   2  -4     7270.66     7823.90    181.39 o 
   3   2  -4     1053.17      894.44     61.63 o 
   4   2  -4      295.30      272.54     18.80 o 
   5   2  -4      646.36      624.50     25.13 o 
   6   2  -4      650.84      663.13     37.02 o 
   7   2  -4     2579.44     2666.45     98.17 o 
   8   2  -4     1964.25     2210.13    151.51 o 
   9   2  -4      995.54      942.49    165.10 o 
  10   2  -4        6.77       70.86    141.71 o 
  11   2  -4      440.26      443.07    146.17 o 
  12   2  -4      316.10      176.92    219.92 o 
   1   3  -4    16505.71    16816.53    560.05 o 
   2   3  -4      344.69      357.53     24.70 o 
   3   3  -4     8342.38     9081.78    227.05 o 
   4   3  -4     1511.32     1533.48     66.27 o 
   5   3  -4     1782.81     1739.76     73.43 o 
   6   3  -4     1065.41     1213.48     54.67 o 
   7   3  -4     3665.51     3833.31    153.41 o 
   8   3  -4      231.63      145.63     63.09 o 
   9   3  -4      993.65      932.23    130.61 o 
  10   3  -4      474.06      398.15    141.73 o 
  11   3  -4      114.02       56.43    158.45 o 
  12   3  -4      309.90      324.88    262.18 o 
   1   4  -4     2185.11     2351.71     72.41 o 
   2   4  -4     5505.39     5757.04    148.23 o 
   3   4  -4     3164.24     3177.84    129.70 o 
   4   4  -4      772.57      600.65     49.54 o 
   5   4  -4      396.58      371.44     14.03 o 
   6   4  -4     1415.99     1436.28     66.96 o 
   7   4  -4      933.25      985.54     99.36 o 
   8   4  -4     2445.48     2694.10    157.45 o 
   9   4  -4     2970.18     3107.60    152.39 o 
  10   4  -4     1550.54     1676.23    259.45 o 
  11   4  -4      247.59      191.50    141.90 o 
   1   5  -4     1141.51     1296.50     52.45 o 
   2   5  -4      792.79      681.36    107.85 o 
   3   5  -4     6160.66     6504.24    259.45 o 
   4   5  -4      983.53     1028.86     50.95 o 
   5   5  -4      224.80      252.71     51.61 o 
   6   5  -4     2091.19     2078.96     70.07 o 
   7   5  -4      739.31      630.42     59.96 o 
   8   5  -4     1368.89     1544.57    105.37 o 
   9   5  -4     1469.64     1590.59    113.68 o 
  10   5  -4      239.84       80.74    145.54 o 
  11   5  -4      416.44      414.76    158.63 o 
   1   6  -4     8421.90     8316.65    272.82 o 
   2   6  -4       75.25        9.01     45.78 o 
   3   6  -4      709.11      674.41     39.96 o 
   4   6  -4      686.89      582.25     41.65 o 
   5   6  -4     3110.41     3184.54    109.67 o 
   6   6  -4      104.75      123.39     20.60 o 
   7   6  -4      552.41      556.07     74.39 o 
   8   6  -4     4398.60     4700.65    188.07 o 
   9   6  -4      979.40      747.36    154.49 o 
  10   6  -4      901.94      975.18    145.37 o 
  11   6  -4     1004.93      947.54    177.49 o 
   1   7  -4     1579.60     1384.59     64.31 o 
   2   7  -4     3638.58     3951.24    194.80 o 
   3   7  -4       51.67       61.05     19.68 o 
   4   7  -4     5977.50     6310.90    155.54 o 
   5   7  -4      318.74      212.08     41.48 o 
   6   7  -4      834.65      901.93     96.67 o 
   7   7  -4     1108.66     1035.87     92.70 o 
   8   7  -4      956.54      922.45     77.54 o 
   9   7  -4      149.22      202.12    104.10 o 
  10   7  -4      174.18      317.77    145.54 o 
  11   7  -4      841.70      785.37    143.37 o 
   1   8  -4     5602.45     5927.63    447.28 o 
   2   8  -4       96.55      121.31     25.64 o 
   3   8  -4      438.00      453.26     35.52 o 
   4   8  -4      518.09      564.84     66.75 o 
   5   8  -4     3397.47     3414.86    103.70 o 
   6   8  -4      759.12      771.52     63.39 o 
   7   8  -4     3941.28     3943.51    137.97 o 
   8   8  -4     1898.33     1792.64    144.98 o 
   9   8  -4     3348.48     3113.26    157.64 o 
  10   8  -4      236.72      262.37     96.10 o 
  11   8  -4      523.00      599.85    179.96 o 
   0   9  -4      138.04      168.75     48.24 o 
   1   9  -4    13083.64    14001.01    382.52 o 
   2   9  -4     2902.80     3145.05    196.52 o 
   3   9  -4      121.57      142.88     21.47 o 
   4   9  -4     5118.36     5597.21    138.60 o 
   5   9  -4      375.52      390.72     39.16 o 
   6   9  -4     1035.62     1128.80    210.03 o 
   7   9  -4      907.98      875.64    117.64 o 
   8   9  -4      389.13      340.29     76.07 o 
   9   9  -4       52.09      -74.80     95.14 o 
  10   9  -4      799.79      783.23    118.99 o 
  11   9  -4      644.01      678.36    240.31 o 
   0  10  -4    13290.85    14914.25    548.97 o 
   1  10  -4       39.10       30.81     22.60 o 
   2  10  -4    17222.54    18147.61    406.79 o 
   3  10  -4     4269.50     4136.39    120.50 o 
   4  10  -4      881.72     1016.63     59.88 o 
   5  10  -4      454.23      440.24     35.99 o 
   6  10  -4     2250.73     2105.84     87.61 o 
   7  10  -4       83.41      135.67    104.53 o 
   8  10  -4      388.83      179.95     72.52 o 
   9  10  -4     2305.49     2528.06    252.86 o 
  10  10  -4      413.74      416.07     90.01 o 
  11  10  -4      354.46      421.12    206.06 o 
   0  11  -4     4160.16     4981.24    244.76 o 
   1  11  -4      297.20      311.20     30.66 o 
   2  11  -4     8382.86     8706.84    315.84 o 
   3  11  -4     4954.37     5369.83    142.14 o 
   4  11  -4     1420.98     1435.56     52.49 o 
   5  11  -4      552.56      530.12     38.86 o 
   6  11  -4     2424.75     2317.65    123.56 o 
   7  11  -4      645.92      486.90     77.46 o 
   8  11  -4      366.75      320.63     74.95 o 
   9  11  -4       38.96      -54.41     71.72 o 
  10  11  -4       74.47       60.93    104.14 o 
  11  11  -4     1729.19     1577.00    181.42 o 
   0  12  -4     2705.08     2497.70     97.40 o 
   1  12  -4    25100.20    25614.33    563.21 o 
   2  12  -4     1485.65     1541.43     56.41 o 
   3  12  -4     2535.21     2440.67     75.99 o 
   4  12  -4      130.37      124.54     28.64 o 
   5  12  -4     3309.52     3474.55     97.13 o 
   6  12  -4      365.70      296.01     64.67 o 
   7  12  -4     1971.33     1901.72    140.07 o 
   8  12  -4      147.29       23.21     72.93 o 
   9  12  -4      102.94      106.41     76.13 o 
  10  12  -4     1086.10      902.47    127.88 o 
  11  12  -4      134.78       78.63    193.46 o 
   0  13  -4      126.88      164.92     29.25 o 
   1  13  -4      137.18      152.66     31.64 o 
   2  13  -4     1997.35     2160.85     78.80 o 
   3  13  -4      691.01      729.38     71.05 o 
   4  13  -4     3835.02     3788.08    102.65 o 
   5  13  -4      146.26      161.21     28.11 o 
   6  13  -4      374.56      407.72     72.55 o 
   7  13  -4     1282.99     1212.81    122.70 o 
   8  13  -4       40.65       86.41     75.79 o 
   9  13  -4      148.45      141.18     92.24 o 
  10  13  -4      157.12       41.48     95.53 o 
  11  13  -4      425.52      336.42    142.71 o 
   0  14  -4     4471.25     4638.17    210.83 o 
   1  14  -4      763.37      741.11     50.08 o 
   2  14  -4     2270.99     1998.71     70.88 o 
   3  14  -4     7654.88     7681.44    173.47 o 
   4  14  -4     2694.75     2695.29     86.05 o 
   5  14  -4     3311.98     3356.58    127.86 o 
   6  14  -4     1765.14     1852.30    119.65 o 
   7  14  -4     1090.57     1145.66    117.37 o 
   8  14  -4      469.34      411.72    113.48 o 
   9  14  -4      392.04      151.38    152.83 o 
  10  14  -4     1989.15     1562.20    295.95 o 
  11  14  -4      178.76      155.74    213.03 o 
   0  15  -4      204.28      186.42     31.30 o 
   1  15  -4      473.85      393.77     34.95 o 
   2  15  -4       44.83       45.92     27.82 o 
   3  15  -4       88.45       60.35     25.29 o 
   4  15  -4     5362.05     5429.77    176.16 o 
   5  15  -4     1048.54     1102.60     54.29 o 
   6  15  -4      564.79      656.49    145.75 o 
   7  15  -4      201.19      300.14    107.09 o 
   8  15  -4      138.52      202.16     81.83 o 
   9  15  -4      162.53      226.87     99.39 o 
  10  15  -4      812.64      916.85    199.77 o 
   0  16  -4    17727.74    18420.65    679.26 o 
   1  16  -4      599.66      554.13     35.59 o 
   2  16  -4     1541.41     1539.91     90.38 o 
   3  16  -4       70.94       88.22     36.54 o 
   4  16  -4     5870.51     6067.36    181.27 o 
   5  16  -4     4660.65     4663.93    157.95 o 
   6  16  -4      600.04      574.05    103.13 o 
   7  16  -4      644.05      683.88    165.43 o 
   8  16  -4      178.22       69.75    131.87 o 
   9  16  -4      346.63      390.73    134.37 o 
  10  16  -4       41.64     -254.30    254.30 o 
   0  17  -4     4075.85     3989.40    191.37 o 
   1  17  -4      223.62      199.43     28.84 o 
   2  17  -4       78.41       66.16     30.29 o 
   3  17  -4     3146.50     2943.50     80.30 o 
   4  17  -4      745.57      728.62     40.79 o 
   5  17  -4      577.59      474.41     95.51 o 
   6  17  -4      402.52      465.23     80.07 o 
   7  17  -4      118.98       44.08     78.38 o 
   8  17  -4      166.18      269.60    121.58 o 
   9  17  -4      360.63      294.21    140.81 o 
  10  17  -4      427.80      388.53    174.43 o 
   0  18  -4       44.55       25.53     30.84 o 
   1  18  -4      388.74      394.94     78.91 o 
   2  18  -4      769.31      822.96     47.75 o 
   3  18  -4       21.33       -3.33     28.59 o 
   4  18  -4     7017.91     7116.58    174.21 o 
   5  18  -4     4471.77     4686.96    304.75 o 
   6  18  -4      489.42      231.26    166.12 o 
   7  18  -4      206.21      176.68    125.86 o 
   8  18  -4     2524.79     3004.12    226.59 o 
   9  18  -4       46.49     -144.05    144.05 o 
  10  18  -4      206.29       27.61    133.10 o 
   0  19  -4      115.04       70.92     60.14 o 
   1  19  -4      985.59      999.99     50.61 o 
   2  19  -4       42.98       78.41     34.47 o 
   3  19  -4      715.03      668.47     54.78 o 
   4  19  -4      499.42      496.40     51.64 o 
   5  19  -4       86.86      129.16     83.73 o 
   6  19  -4     2464.65     2486.78    159.89 o 
   7  19  -4      277.36      495.04    157.01 o 
   8  19  -4       56.92       69.49    103.12 o 
   9  19  -4      125.77      188.08    122.71 o 
  10  19  -4      122.05      116.96    140.61 o 
   0  20  -4     1798.33     2025.68     93.84 o 
   1  20  -4      315.92      345.18     60.52 o 
   2  20  -4      713.34      722.82     59.59 o 
   3  20  -4     2020.93     1972.45     80.19 o 
   4  20  -4     5653.16     6056.24    146.67 o 
   5  20  -4      662.23      582.01     67.40 o 
   6  20  -4     1516.47     1341.16    120.56 o 
   7  20  -4       92.18       11.41     77.88 o 
   8  20  -4      701.64      951.43    176.80 o 
   9  20  -4      589.24      541.41    183.20 o 
  10  20  -4      142.24       33.10    150.51 o 
   0  21  -4     1659.32     1596.91     86.46 o 
   1  21  -4     3963.70     4027.23    141.39 o 
   2  21  -4      737.06      690.57     50.03 o 
   3  21  -4      288.44      220.55     38.60 o 
   4  21  -4      433.65      479.59     51.52 o 
   5  21  -4      648.56      664.78    135.59 o 
   6  21  -4      609.93      855.43    200.27 o 
   7  21  -4     1307.21     1284.30    224.39 o 
   8  21  -4       76.32      -98.40    136.59 o 
   9  21  -4      294.95      290.99    128.71 o 
  10  21  -4      440.07      910.32    246.80 o 
   0  22  -4    11415.41    12343.77    621.39 o 
   1  22  -4     2063.70     2100.39    137.70 o 
   2  22  -4      739.41      733.62     59.02 o 
   3  22  -4      227.18      227.31     40.42 o 
   4  22  -4     1292.54     1267.17     79.89 o 
   5  22  -4      404.71      432.04     76.70 o 
   6  22  -4       91.93       80.98    121.31 o 
   7  22  -4      966.13      938.87    133.36 o 
   8  22  -4      105.79      120.69    123.95 o 
   9  22  -4      973.42      970.98    169.71 o 
   0  23  -4    12115.52    11429.91    500.03 o 
   1  23  -4      124.84       91.16     45.20 o 
   2  23  -4     1470.87     1670.34     82.20 o 
   3  23  -4     1855.68     1844.07    104.28 o 
   4  23  -4      129.64      151.49     47.84 o 
   5  23  -4      111.77       81.36    100.55 o 
   6  23  -4      409.60      380.32    104.80 o 
   7  23  -4      578.50      649.24    130.68 o 
   8  23  -4      280.65      358.74    170.41 o 
   9  23  -4      292.92      463.19    199.35 o 
   0  24  -4      293.92      327.85    104.42 o 
   1  24  -4      428.43      497.80     75.21 o 
   2  24  -4     5838.83     5967.00    192.98 o 
   3  24  -4     3114.23     3215.15    113.87 o 
   4  24  -4     1829.31     1693.29    116.06 o 
   5  24  -4      220.08       62.27     83.65 o 
   6  24  -4      311.11      384.67    109.46 o 
   7  24  -4      307.29      396.08    151.01 o 
   8  24  -4      416.74      889.63    250.23 o 
   9  24  -4       55.19      121.04    201.34 o 
   0  25  -4     2151.83     2439.68    172.07 o 
   1  25  -4     2267.14     2665.57    137.16 o 
   2  25  -4      155.20       88.66     72.82 o 
   3  25  -4     1847.50     1679.02    110.78 o 
   4  25  -4       90.65      105.27     79.11 o 
   5  25  -4      784.50      952.91     94.73 o 
   6  25  -4      868.56      764.49    142.01 o 
   7  25  -4      328.97      328.50    145.86 o 
   8  25  -4       73.53       46.69    157.70 o 
   9  25  -4      900.51      877.59    251.08 o 
   0  26  -4     1875.12     2006.76    179.36 o 
   1  26  -4     4052.53     4199.80    186.30 o 
   2  26  -4     1138.68     1160.54    109.81 o 
   3  26  -4     3043.08     3005.10    140.47 o 
   4  26  -4      271.52      182.21     93.33 o 
   5  26  -4      542.82      446.55     95.15 o 
   6  26  -4      277.89      232.80     84.45 o 
   7  26  -4     1213.79     1382.24    160.81 o 
   8  26  -4       92.27      113.00    281.43 o 
   0  27  -4      646.71      636.40    115.14 o 
   1  27  -4     2383.41     2550.25    172.93 o 
   2  27  -4     3769.36     4097.40    198.18 o 
   3  27  -4       63.67      -22.93     98.95 o 
   4  27  -4       30.68      170.52    108.68 o 
   5  27  -4      228.39      172.99     71.15 o 
   6  27  -4     1249.29     1323.29    135.52 o 
   7  27  -4      274.45      221.93    241.87 o 
   8  27  -4      258.04      220.32    145.38 o 
   0  28  -4       67.77       97.24     87.05 o 
   1  28  -4      919.11     1163.04    137.87 o 
   2  28  -4      819.82      777.34    143.93 o 
   3  28  -4      993.12     1049.14    102.77 o 
   4  28  -4      237.81      166.58    101.98 o 
   5  28  -4      171.30      132.44    155.55 o 
   6  28  -4      963.86     1137.19    189.40 o 
   7  28  -4      543.24      227.07    202.09 o 
   8  28  -4      181.83       -4.29    282.61 o 
   0  29  -4      368.09      329.46    153.63 o 
   1  29  -4     1189.66     1074.16    179.95 o 
   2  29  -4     3404.78     3443.95    230.45 o 
   3  29  -4      216.82      221.85     80.53 o 
   4  29  -4      207.48      151.68    103.88 o 
   5  29  -4      207.93       12.71    125.03 o 
   6  29  -4      448.45      261.56    146.62 o 
   7  29  -4      325.31      477.62    264.81 o 
   0  30  -4      507.83      347.58    153.20 o 
   1  30  -4      413.61      366.99    103.76 o 
   2  30  -4      228.68      220.30    153.31 o 
   3  30  -4       96.09      246.39    122.64 o 
   4  30  -4      221.43       -3.54    120.32 o 
   5  30  -4     2387.99     2141.83    197.00 o 
   6  30  -4      521.72      524.40    168.03 o 
   7  30  -4      991.07      823.91    310.91 o 
   0  31  -4      404.76      516.43    160.82 o 
   1  31  -4     3055.92     2916.25    182.75 o 
   2  31  -4      132.04      125.19     83.79 o 
   3  31  -4       67.55      211.74    180.54 o 
   4  31  -4       95.60      -33.71    129.56 o 
   5  31  -4      328.33      368.78    167.09 o 
   6  31  -4        2.68     -214.35    214.35 o 
   0  32  -4     4783.05     5388.60    540.23 o 
   1  32  -4      279.49      294.54    103.30 o 
   2  32  -4       60.98       47.69     71.09 o 
   3  32  -4      114.88      228.04    192.66 o 
   4  32  -4     1173.41      691.96    180.10 o 
   5  32  -4       83.64       97.35    167.78 o 
   6  32  -4      354.59      234.45    229.09 o 
   0  33  -4      331.29      241.76    134.76 o 
   1  33  -4     1217.65     1344.79    190.67 o 
   2  33  -4      790.71      718.59    120.32 o 
   3  33  -4      230.60      351.33    230.18 o 
   4  33  -4        5.67       43.55    153.76 o 
   5  33  -4      159.57        8.82    174.71 o 
   0  34  -4      395.50      508.82    210.03 o 
   1  34  -4       38.52      137.53    115.90 o 
   2  34  -4      673.26      624.47    195.28 o 
   3  34  -4     1239.35     1113.59    275.85 o 
   4  34  -4      348.21      267.51    178.21 o 
   5  34  -4      877.88      783.89    181.75 o 
   0  35  -4     1473.12     1464.71    302.33 o 
   1  35  -4      387.23      337.58    146.40 o 
   2  35  -4      478.89      397.43    216.56 o 
   3  35  -4       54.08       80.73    223.96 o 
   4  35  -4      113.34      116.64    265.88 o 
   0  36  -4      997.96     1018.18    218.49 o 
   1  36  -4     3106.18     3821.39    466.15 o 
   2  36  -4      297.91      180.86    209.49 o 
   3  36  -4      110.69       49.42    239.72 o 
   0  37  -4      302.95      311.23    218.28 o 
   1  37  -4      385.12      387.49    150.76 o 
   2  37  -4      186.15       53.28    167.78 o 
   2   0  -3    20279.61    19788.56    404.82 o 
   4   0  -3    15151.50    15537.21    430.45 o 
   6   0  -3      490.72      665.90    115.09 o 
   8   0  -3     2123.86     2269.75     97.09 o 
  10   0  -3      979.49     1112.95    235.22 o 
   1   1  -3      620.97      611.75     20.35 o 
   2   1  -3    13856.07    13642.89    238.17 o 
   3   1  -3    16162.53    16285.12    305.25 o 
   4   1  -3     1657.06     1660.04     43.40 o 
   5   1  -3     2290.58     2269.15     64.85 o 
   6   1  -3      260.56      322.95     39.21 o 
   7   1  -3      330.22      307.90     36.34 o 
   8   1  -3     7205.72     7822.96    178.38 o 
   9   1  -3       97.77       96.83     72.61 o 
  10   1  -3      473.25      334.05    120.25 o 
  11   1  -3      879.49      548.10    154.75 o 
  12   1  -3       64.63      -31.81    166.77 o 
   1   2  -3      649.40      655.20     37.86 o 
   2   2  -3     1740.52     1448.37     42.20 o 
   3   2  -3     5106.33     4924.23     89.47 o 
   4   2  -3       63.75       68.82     11.74 o 
   5   2  -3    15443.92    16089.73    287.15 o 
   6   2  -3     1698.78     1775.32     47.99 o 
   7   2  -3     1730.35     1702.35     83.93 o 
   8   2  -3      261.55      247.07     50.77 o 
   9   2  -3       79.74      -52.25     65.36 o 
  10   2  -3      657.22      641.58    113.88 o 
  11   2  -3       74.04       43.31    121.24 o 
  12   2  -3       29.08      149.29    174.66 o 
   1   3  -3    14070.25    14326.84    426.31 o 
   2   3  -3     7217.96     7446.04    156.78 o 
   3   3  -3     7087.55     7524.65    137.27 o 
   4   3  -3      634.02      613.14     35.14 o 
   5   3  -3      119.50      143.49     17.16 o 
   6   3  -3     5131.50     5209.04    129.06 o 
   7   3  -3     3399.72     3665.70    128.69 o 
   8   3  -3       60.02       26.51     38.80 o 
   9   3  -3      690.09      441.75    139.32 o 
  10   3  -3      783.92      733.39    124.31 o 
  11   3  -3      933.16      773.02    191.69 o 
  12   3  -3       75.12      -97.50    172.16 o 
   1   4  -3    14754.89    14873.76    287.97 o 
   2   4  -3      398.52      414.02     25.53 o 
   3   4  -3      209.21      235.03     18.44 o 
   4   4  -3       61.32       35.53     10.92 o 
   5   4  -3     2013.03     2099.34     83.50 o 
   6   4  -3     2603.62     2724.00     73.99 o 
   7   4  -3     2772.53     3064.08     82.41 o 
   8   4  -3     2240.74     2353.65    102.18 o 
   9   4  -3      436.41      410.30     70.11 o 
  10   4  -3      918.93      818.94    159.04 o 
  11   4  -3       60.88      144.83    146.72 o 
  12   4  -3      176.84      159.78    189.49 o 
   1   5  -3     1216.07     1247.41     42.19 o 
   2   5  -3     3597.04     3487.72     74.23 o 
   3   5  -3     1234.03     1193.84     49.44 o 
   4   5  -3    10419.53    11049.93    211.78 o 
   5   5  -3     1476.86     1434.82     66.17 o 
   6   5  -3     3950.78     4170.63     95.61 o 
   7   5  -3      516.84      543.14     44.08 o 
   8   5  -3     1436.02     1472.36    111.33 o 
   9   5  -3      701.75      795.30    127.16 o 
  10   5  -3     1557.63     1410.04    123.17 o 
  11   5  -3      236.77      180.10    138.22 o 
  12   5  -3      538.91      460.04    258.38 o 
   1   6  -3     1596.73     1509.67     54.60 o 
   2   6  -3      726.75      643.51     24.42 o 
   3   6  -3      908.03      877.54     29.70 o 
   4   6  -3     1115.40     1196.03     42.97 o 
   5   6  -3     4354.00     4440.82    193.43 o 
   6   6  -3     2029.21     2130.20     62.16 o 
   7   6  -3     8128.72     8481.24    185.28 o 
   8   6  -3     1062.77     1190.11    127.48 o 
   9   6  -3       20.95      -63.39     77.08 o 
  10   6  -3      297.48      289.66    100.42 o 
  11   6  -3      536.50      568.72    177.66 o 
  12   6  -3       77.92      313.25    174.18 o 
   1   7  -3     1841.44     1836.45     43.39 o 
   2   7  -3      494.96      478.58     20.25 o 
   3   7  -3     6285.50     6454.31    125.63 o 
   4   7  -3     1450.14     1395.54     37.24 o 
   5   7  -3     1167.56     1138.01     41.23 o 
   6   7  -3      655.11      607.81     38.75 o 
   7   7  -3     4418.58     4552.19    142.91 o 
   8   7  -3      199.09      124.35     52.19 o 
   9   7  -3      549.45      577.38    124.44 o 
  10   7  -3      266.70      465.24    134.74 o 
  11   7  -3      380.79      267.46    118.14 o 
  12   7  -3      654.41      349.70    167.04 o 
   1   8  -3     7669.36     7576.38    145.39 o 
   2   8  -3     2143.88     2105.22     43.78 o 
   3   8  -3     1437.78     1298.75     39.61 o 
   4   8  -3    16324.41    16556.46    281.72 o 
   5   8  -3      239.01      263.01     26.94 o 
   6   8  -3     5849.77     5932.56    155.23 o 
   7   8  -3     1454.26     1478.69    107.27 o 
   8   8  -3      283.74      190.56     59.59 o 
   9   8  -3      225.59      184.23     74.30 o 
  10   8  -3      102.27       26.84     92.48 o 
  11   8  -3      824.57      695.69    175.11 o 
   1   9  -3      859.11      947.47     34.03 o 
   2   9  -3    17288.78    17756.35    298.88 o 
   3   9  -3      986.04      799.09     30.96 o 
   4   9  -3      768.08      727.40     36.34 o 
   5   9  -3      453.19      481.83     31.22 o 
   6   9  -3      804.32      774.12     43.24 o 
   7   9  -3      656.80      621.58     88.18 o 
   8   9  -3      686.95      605.05    121.39 o 
   9   9  -3     1531.15     1495.86    106.52 o 
  10   9  -3      667.53      644.37    118.50 o 
  11   9  -3      444.16      318.99    124.41 o 
   1  10  -3    16962.21    17388.04    333.89 o 
   2  10  -3       12.42        4.45     12.49 o 
   3  10  -3    22178.39    22242.67    536.55 o 
   4  10  -3      723.20      763.38     37.27 o 
   5  10  -3     2094.55     2004.58     68.12 o 
   6  10  -3      871.01      956.87     67.12 o 
   7  10  -3      716.58      829.44    104.71 o 
   8  10  -3       20.74      -51.49     51.49 o 
   9  10  -3      201.97      181.62     64.74 o 
  10  10  -3      279.53      300.58    103.90 o 
  11  10  -3     1102.05     1012.79    141.40 o 
   1  11  -3     1793.04     1898.86     49.26 o 
   2  11  -3     3436.26     3345.61     79.02 o 
   3  11  -3     7014.14     6684.77    123.03 o 
   4  11  -3     6459.14     6665.36    141.59 o 
   5  11  -3     9498.07     9575.31    237.90 o 
   6  11  -3       51.60       27.03     38.77 o 
   7  11  -3      706.29      556.68    116.98 o 
   8  11  -3      864.72      829.54     87.14 o 
   9  11  -3      983.67      995.96     97.65 o 
  10  11  -3      612.59      517.40     88.51 o 
  11  11  -3      920.10      807.52    156.65 o 
   1  12  -3      423.78      351.12     51.35 o 
   2  12  -3     3423.53     3630.88     80.51 o 
   3  12  -3     1883.32     1786.82     51.89 o 
   4  12  -3     1203.16     1127.67     64.02 o 
   5  12  -3      612.27      567.27     60.42 o 
   6  12  -3     3058.57     3074.70     93.60 o 
   7  12  -3      131.64      152.95     57.76 o 
   8  12  -3      419.25      394.01     68.29 o 
   9  12  -3     1087.58      870.03     92.46 o 
  10  12  -3      163.96       89.87    160.61 o 
  11  12  -3     1240.30     1418.65    208.67 o 
   1  13  -3     5081.14     5642.83    153.91 o 
   2  13  -3    28520.27    28846.51    611.20 o 
   3  13  -3     4041.27     3877.66    107.91 o 
   4  13  -3      826.64      877.45     70.81 o 
   5  13  -3     4961.50     4863.01    129.15 o 
   6  13  -3     4076.34     4058.28    130.25 o 
   7  13  -3      707.52      632.10     84.76 o 
   8  13  -3      311.45      208.20     96.23 o 
   9  13  -3      198.16      253.14    103.35 o 
  10  13  -3      562.37      422.65    113.66 o 
  11  13  -3      553.61      574.50    168.22 o 
   1  14  -3     1482.70     1398.83     44.37 o 
   2  14  -3     4080.10     4145.74    119.66 o 
   3  14  -3     9879.86    10091.57    168.49 o 
   4  14  -3      268.72      258.25     60.70 o 
   5  14  -3       67.45       84.05     35.04 o 
   6  14  -3     5606.38     6018.95    216.29 o 
   7  14  -3      581.72      607.66     86.99 o 
   8  14  -3      390.01      300.78     67.47 o 
   9  14  -3      199.86      177.77     87.05 o 
  10  14  -3      458.39      496.17    110.88 o 
  11  14  -3      113.45      196.39    100.71 o 
   1  15  -3      820.20      841.12     28.31 o 
   2  15  -3     3075.52     2725.48     76.70 o 
   3  15  -3     8080.70     7719.04    181.31 o 
   4  15  -3       37.16       -4.51     47.29 o 
   5  15  -3     1840.51     1862.37     58.99 o 
   6  15  -3     4601.10     4807.43    144.73 o 
   7  15  -3      404.04      575.45    105.44 o 
   8  15  -3       98.49       50.53     81.19 o 
   9  15  -3      139.18       63.53     96.32 o 
  10  15  -3     1262.88     1125.57    132.13 o 
  11  15  -3      301.25      148.43    121.25 o 
   1  16  -3       46.74        8.03     30.72 o 
   2  16  -3      244.79      310.71     43.84 o 
   3  16  -3      178.04      102.59     58.91 o 
   4  16  -3      984.77      967.75     79.59 o 
   5  16  -3     2307.06     2225.79     65.42 o 
   6  16  -3    11860.11    12387.27    439.58 o 
   7  16  -3     1593.68     1574.18    318.15 o 
   8  16  -3      611.14      461.19    127.11 o 
   9  16  -3        9.81      -36.45    210.67 o 
  10  16  -3      253.18      327.40    258.32 o 
  11  16  -3      327.20      183.12    195.54 o 
   1  17  -3      221.96      190.38     21.44 o 
   2  17  -3      567.98      524.61     46.19 o 
   3  17  -3     3300.77     3375.38     96.17 o 
   4  17  -3     1162.84     1179.53     94.43 o 
   5  17  -3      862.02      909.50     49.72 o 
   6  17  -3     1059.65      934.64    109.62 o 
   7  17  -3     1635.01     1801.68    142.40 o 
   8  17  -3      657.27      725.58     97.40 o 
   9  17  -3     1897.54     1640.21    232.75 o 
  10  17  -3      419.82      447.18    146.88 o 
   1  18  -3      115.93      132.98     22.33 o 
   2  18  -3     4241.24     4199.64    135.17 o 
   3  18  -3     1349.82     1259.97     61.95 o 
   4  18  -3     6844.74     7088.96    168.30 o 
   5  18  -3     4357.77     4420.98    183.25 o 
   6  18  -3     2408.23     2381.54    189.28 o 
   7  18  -3     1292.91     1218.61    150.63 o 
   8  18  -3      174.74      151.33    132.23 o 
   9  18  -3      261.54      142.22    114.45 o 
  10  18  -3      540.79      296.47    159.73 o 
   1  19  -3       43.42       15.14     19.59 o 
   2  19  -3     2448.17     2527.80    107.60 o 
   3  19  -3     1641.58     1639.06     70.51 o 
   4  19  -3      667.42      663.55     72.76 o 
   5  19  -3     1271.88     1157.25     91.49 o 
   6  19  -3     1456.08     1560.15    284.11 o 
   7  19  -3     1089.52      874.35    114.16 o 
   8  19  -3     1097.08      919.67    111.38 o 
   9  19  -3       75.65       56.62    128.33 o 
  10  19  -3     1108.45      947.43    204.72 o 
   1  20  -3      892.10      799.57     43.96 o 
   2  20  -3     2900.37     2916.91     92.79 o 
   3  20  -3       12.09      -24.86     24.86 o 
   4  20  -3     1131.04     1037.67     69.37 o 
   5  20  -3       12.23      -60.95     60.95 o 
   6  20  -3      300.19      278.88     60.59 o 
   7  20  -3      515.05      625.12    210.83 o 
   8  20  -3      328.66       94.92    138.72 o 
   9  20  -3      814.32      758.00    165.30 o 
  10  20  -3      668.02      707.57    179.82 o 
   1  21  -3     1395.26     1335.51     65.55 o 
   2  21  -3     1659.16     1720.17     82.03 o 
   3  21  -3     5111.42     5183.72    148.26 o 
   4  21  -3     4418.08     4416.43    149.33 o 
   5  21  -3       52.53      -22.48     59.31 o 
   6  21  -3     1003.78      967.23    152.51 o 
   7  21  -3     1297.59     1178.52    126.87 o 
   8  21  -3      282.42      332.55    120.56 o 
   9  21  -3      230.52      238.06    158.89 o 
  10  21  -3       82.10      -30.51    170.85 o 
   1  22  -3      688.05      686.37    105.95 o 
   2  22  -3     8980.34     9148.87    226.76 o 
   3  22  -3      535.30      518.33     59.48 o 
   4  22  -3      395.37      357.88     51.69 o 
   5  22  -3      153.53      111.72     54.07 o 
   6  22  -3      988.13     1027.82    113.75 o 
   7  22  -3       96.50       98.53     93.81 o 
   8  22  -3      116.34      196.67    120.35 o 
   9  22  -3       15.15       49.07    157.83 o 
  10  22  -3     1077.53     1169.32    187.04 o 
   1  23  -3       48.70       47.30     38.20 o 
   2  23  -3     7558.28     7767.98    187.90 o 
   3  23  -3     6045.28     6176.41    177.59 o 
   4  23  -3      828.63      731.34     80.61 o 
   5  23  -3     1300.51     1119.09     88.94 o 
   6  23  -3      977.29     1065.56    202.59 o 
   7  23  -3       42.03      119.87    160.23 o 
   8  23  -3      824.94     1014.97    161.29 o 
   9  23  -3      123.85      188.68    104.80 o 
   1  24  -3     2442.07     2177.31     79.87 o 
   2  24  -3     4981.68     5270.05    159.98 o 
   3  24  -3       37.10      -22.82     45.98 o 
   4  24  -3      963.79      861.86     74.05 o 
   5  24  -3     4103.31     4280.53    186.27 o 
   6  24  -3      507.12      454.18    113.33 o 
   7  24  -3     1110.97     1082.50    130.04 o 
   8  24  -3      142.56      196.60    171.62 o 
   9  24  -3       61.26      183.87    145.24 o 
   1  25  -3      741.83      681.55     67.73 o 
   2  25  -3     3450.49     3432.52    101.43 o 
   3  25  -3     2013.31     1908.61     99.77 o 
   4  25  -3      945.67      805.93     67.90 o 
   5  25  -3     1585.88     1692.69    115.74 o 
   6  25  -3     1357.54     1373.54    124.64 o 
   7  25  -3     1342.15     1273.71    233.24 o 
   8  25  -3      120.95       64.97    159.29 o 
   9  25  -3       70.16      -69.90    268.13 o 
   1  26  -3      289.44      279.42     65.74 o 
   2  26  -3      192.64      204.61     42.63 o 
   3  26  -3     2040.03     2167.41     91.90 o 
   4  26  -3      257.92      214.33     62.81 o 
   5  26  -3     1456.79     1582.50    144.65 o 
   6  26  -3     1633.90     1620.36    137.90 o 
   7  26  -3      792.52      767.11    151.14 o 
   8  26  -3      246.27      208.44    151.65 o 
   9  26  -3       87.37      -68.16    169.80 o 
   1  27  -3     2530.35     2482.04    202.09 o 
   2  27  -3     1005.84     1000.32     75.14 o 
   3  27  -3      293.62      309.02     57.52 o 
   4  27  -3      226.82      283.25     55.02 o 
   5  27  -3      354.87      532.34     99.78 o 
   6  27  -3      377.72      244.25     95.92 o 
   7  27  -3      413.92      398.23    129.44 o 
   8  27  -3      547.15      386.49    289.90 o 
   1  28  -3      276.48      323.37     87.46 o 
   2  28  -3       34.68      -31.93     50.67 o 
   3  28  -3     2063.31     2250.73    155.20 o 
   4  28  -3     1107.79     1138.60     77.16 o 
   5  28  -3       91.99      -12.44     89.61 o 
   6  28  -3     1589.36     1712.44    154.27 o 
   7  28  -3      951.76      983.36    128.48 o 
   8  28  -3       61.94      -19.35    235.86 o 
   1  29  -3      300.32      187.44     68.94 o 
   2  29  -3     1511.87     1420.06    119.66 o 
   3  29  -3      595.46      524.45     90.66 o 
   4  29  -3      403.50      240.55     89.03 o 
   5  29  -3      119.22      -13.43    109.62 o 
   6  29  -3      298.12      266.97    109.48 o 
   7  29  -3     1565.20     1633.98    160.97 o 
   8  29  -3      491.43      273.06    222.57 o 
   1  30  -3      381.94      369.09     88.38 o 
   2  30  -3      257.99      119.39     72.66 o 
   3  30  -3      267.86      218.10     95.08 o 
   4  30  -3      228.46       74.95    297.35 o 
   5  30  -3      151.67      194.98    153.45 o 
   6  30  -3       94.31       -9.98    117.83 o 
   7  30  -3      705.64      585.87    151.88 o 
   1  31  -3       46.55      122.75    118.90 o 
   2  31  -3      362.32      230.94     92.91 o 
   3  31  -3      492.15      450.53     92.05 o 
   4  31  -3       92.08     -100.47    128.60 o 
   5  31  -3      221.21      182.18    136.38 o 
   6  31  -3       35.02      193.61    147.43 o 
   7  31  -3     1852.44     1602.73    242.18 o 
   1  32  -3     1049.11     1047.60    227.55 o 
   2  32  -3     1539.21     1556.91    124.19 o 
   3  32  -3     1421.98     1300.95    113.85 o 
   4  32  -3      665.43      546.35    172.32 o 
   5  32  -3      159.56      301.04    176.14 o 
   6  32  -3       23.66      195.31    253.50 o 
   1  33  -3      370.50      262.95    104.80 o 
   2  33  -3      832.49      871.85    189.23 o 
   3  33  -3       19.86      -39.91    152.61 o 
   4  33  -3      708.29      755.75    204.82 o 
   5  33  -3       74.71      175.41    190.51 o 
   6  33  -3      236.49      163.24    151.48 o 
   1  34  -3      514.20      405.30    141.09 o 
   2  34  -3       17.20      -92.76     92.76 o 
   3  34  -3     1674.98     1734.92    255.26 o 
   4  34  -3      538.54      458.05    202.25 o 
   5  34  -3       39.55       35.08    171.58 o 
   1  35  -3      667.47      626.11    116.02 o 
   2  35  -3       21.12       -6.06    174.86 o 
   3  35  -3      626.96      402.09    175.27 o 
   4  35  -3       23.25     -112.04    125.61 o 
   5  35  -3      559.24      562.58    202.88 o 
   1  36  -3       62.83      -80.44    129.69 o 
   2  36  -3      424.95      412.39    139.12 o 
   3  36  -3      471.27      372.92    188.64 o 
   4  36  -3      303.89      275.02    133.97 o 
   1  37  -3      128.80      -32.30    121.62 o 
   2  37  -3      844.63      624.61    199.41 o 
   3  37  -3      133.77        4.18    174.65 o 
   1  38  -3       38.66       11.04    184.19 o 
   0   0  -2     3131.38     3176.88    151.76 o 
   2   0  -2    11815.12    11946.82    255.09 o 
   4   0  -2     3208.45     3063.62    159.55 o 
   6   0  -2     9924.47    10314.15    317.13 o 
   8   0  -2    12004.92    12410.21    308.16 o 
  10   0  -2     1113.66     1230.24    220.42 o 
  12   0  -2      670.37      418.44    211.63 o 
   0   1  -2    12139.85    11860.99    329.02 o 
   1   1  -2      533.74      492.47     11.64 o 
   2   1  -2    11585.46    11315.15    154.65 o 
   3   1  -2     1786.98     1827.39     38.79 o 
   4   1  -2      809.68      786.64     37.19 o 
   5   1  -2     1130.84     1036.97     49.12 o 
   6   1  -2     4544.87     4614.36    112.28 o 
   7   1  -2     2822.40     2779.59     89.58 o 
   8   1  -2      763.68      778.39     48.80 o 
   9   1  -2      542.67      488.63     44.96 o 
  10   1  -2     1540.53     1101.09    127.37 o 
  11   1  -2      259.46      155.05    115.05 o 
  12   1  -2      250.42      275.28    326.78 o 
   0   2  -2      424.39      395.19     24.45 o 
   1   2  -2       93.07       81.31      6.85 o 
   2   2  -2      515.97      494.62     12.33 o 
   3   2  -2    21012.94    22313.04    352.51 o 
   4   2  -2     2364.10     2310.73     63.10 o 
   5   2  -2     2970.18     2861.75     70.77 o 
   6   2  -2      149.14      127.67     25.84 o 
   7   2  -2     2505.13     2494.88     71.77 o 
   8   2  -2     5327.35     5465.84    125.04 o 
   9   2  -2      227.36      295.01     58.14 o 
  10   2  -2      736.28      704.51    102.94 o 
  11   2  -2     2764.42     2437.36    218.87 o 
  12   2  -2       60.48      228.31    167.58 o 
   0   3  -2    11469.38    11340.37    282.28 o 
   1   3  -2      146.66      149.44      8.50 o 
   2   3  -2     4125.25     4190.95     67.26 o 
   3   3  -2     1597.70     1653.07     33.36 o 
   4   3  -2     1371.51     1423.10     36.64 o 
   5   3  -2     7383.02     7559.66    167.81 o 
   6   3  -2     1836.55     1975.58     57.26 o 
   7   3  -2      688.95      697.25     45.11 o 
   8   3  -2      384.79      361.83     39.30 o 
   9   3  -2      496.18      357.91     93.61 o 
  10   3  -2      442.08      379.74    192.44 o 
  11   3  -2      541.62      382.39    143.08 o 
  12   3  -2       10.13      100.94    131.21 o 
   1   4  -2    20787.59    21244.04    277.90 o 
   2   4  -2     9071.90     9238.40    152.96 o 
   3   4  -2     5295.89     5589.71     86.00 o 
   4   4  -2     1969.64     1845.46     52.12 o 
   5   4  -2      279.81      271.96     27.90 o 
   6   4  -2     6868.61     6746.46    169.98 o 
   7   4  -2     1635.23     1625.92     58.80 o 
   8   4  -2      221.03      179.00     35.54 o 
   9   4  -2      489.15      505.77     70.46 o 
  10   4  -2     1601.50     1723.60    117.10 o 
  11   4  -2     1226.89     1212.43    166.46 o 
  12   4  -2      475.65      250.19    134.38 o 
   0   5  -2    32454.98    33490.67    907.11 o 
   1   5  -2      644.28      613.95     14.62 o 
   2   5  -2     1303.18     1246.10     23.72 o 
   3   5  -2      165.52      158.57     22.58 o 
   4   5  -2       39.42       41.69     13.47 o 
   5   5  -2      197.66      237.33     27.14 o 
   6   5  -2      700.39      691.21     32.20 o 
   7   5  -2      419.23      424.31     36.50 o 
   8   5  -2     3120.51     3035.80    101.39 o 
   9   5  -2      573.87      556.00     68.24 o 
  10   5  -2      942.57     1031.39    156.16 o 
  11   5  -2      110.08       14.17    120.78 o 
  12   5  -2      354.12      285.18    151.40 o 
   0   6  -2    16495.28    16207.75    391.72 o 
   1   6  -2    44775.93    44997.57    692.60 o 
   2   6  -2     3323.30     3280.90     61.31 o 
   3   6  -2     8073.57     7925.66    123.17 o 
   4   6  -2     1248.78     1257.71     46.42 o 
   5   6  -2     2268.90     2498.83     50.97 o 
   6   6  -2     4415.89     4549.37     99.50 o 
   7   6  -2      623.14      672.19     43.65 o 
   8   6  -2      838.00      740.72     57.14 o 
   9   6  -2      695.56      649.94     78.48 o 
  10   6  -2        8.01      -92.81     92.81 o 
  11   6  -2      140.71      210.99    215.71 o 
  12   6  -2      805.89      495.14    169.66 o 
   0   7  -2     8199.54     8122.08    207.03 o 
   1   7  -2    25200.96    24633.11    442.00 o 
   2   7  -2    22063.61    22193.62    359.64 o 
   3   7  -2     5734.62     5766.25    117.88 o 
   4   7  -2       67.71      104.79     24.20 o 
   5   7  -2     5066.40     5371.15    106.48 o 
   6   7  -2     2807.94     2863.00     80.95 o 
   7   7  -2     2380.39     2717.34     78.75 o 
   8   7  -2       23.23       -2.81     40.78 o 
   9   7  -2      776.71      781.68     98.65 o 
  10   7  -2      102.19       84.68     70.40 o 
  11   7  -2      149.03      109.41    172.77 o 
  12   7  -2      462.18      162.96    142.97 o 
   0   8  -2     6651.70     6550.85    161.25 o 
   1   8  -2    22359.39    22356.93    382.60 o 
   2   8  -2     9392.07     9261.27    152.77 o 
   3   8  -2     6379.26     6100.73    115.18 o 
   4   8  -2     3616.55     3918.18     90.96 o 
   5   8  -2      190.97      224.22     18.09 o 
   6   8  -2     2065.71     2055.99    104.71 o 
   7   8  -2      265.23      261.87     32.97 o 
   8   8  -2      661.11      640.53     67.98 o 
   9   8  -2     1273.87      934.30    117.87 o 
  10   8  -2      933.11     1115.35    129.52 o 
  11   8  -2      751.57      609.73    154.16 o 
  12   8  -2       13.46      185.51    204.07 o 
   0   9  -2    12817.09    12421.15    319.40 o 
   1   9  -2    13033.28    13130.18    211.07 o 
   2   9  -2    21982.03    21870.38    324.75 o 
   3   9  -2     3759.16     3545.70     63.14 o 
   4   9  -2     2145.47     2319.51     73.04 o 
   5   9  -2     1023.64     1110.00     50.29 o 
   6   9  -2     5377.91     5185.71    125.82 o 
   7   9  -2     2529.07     2667.17     86.68 o 
   8   9  -2     1682.61     1572.78     98.17 o 
   9   9  -2      333.03      374.31     91.06 o 
  10   9  -2      130.53       21.94    116.79 o 
  11   9  -2      246.33       -9.57    113.46 o 
  12   9  -2        1.78      204.93    180.73 o 
   0  10  -2     5857.43     6063.31    157.25 o 
   1  10  -2     2316.01     2215.13     36.19 o 
   2  10  -2     3609.31     3316.80     55.49 o 
   3  10  -2     5329.39     5351.38    108.40 o 
   4  10  -2     7638.10     8206.98    144.07 o 
   5  10  -2     2247.89     2072.24     81.08 o 
   6  10  -2     3147.12     3120.15     87.88 o 
   7  10  -2     2897.57     3024.93    106.37 o 
   8  10  -2      405.08      283.12     58.91 o 
   9  10  -2     2652.66     2636.00    145.98 o 
  10  10  -2     1671.37     1486.97    126.66 o 
  11  10  -2      174.36      -52.47    208.15 o 
   0  11  -2     4009.74     3844.88    207.45 o 
   1  11  -2    11157.67    10919.61    174.32 o 
   2  11  -2      802.35      900.83     21.80 o 
   3  11  -2      267.73      289.98     19.50 o 
   4  11  -2     2727.19     2722.93     71.73 o 
   5  11  -2      899.53      914.17     56.31 o 
   6  11  -2      121.11       37.67     34.74 o 
   7  11  -2     2490.58     2679.91     80.78 o 
   8  11  -2       58.94       63.43     56.53 o 
   9  11  -2     1099.43     1101.55    106.65 o 
  10  11  -2     1025.24      932.12    107.94 o 
  11  11  -2      542.31      320.03    176.24 o 
   0  12  -2    20274.01    21461.28    606.81 o 
   1  12  -2     1885.85     1794.55     50.77 o 
   2  12  -2     1932.61     1707.72     37.87 o 
   3  12  -2      487.24      489.21     34.71 o 
   4  12  -2      242.48      269.15     26.79 o 
   5  12  -2    12540.89    12652.35    257.12 o 
   6  12  -2      178.73       93.12     70.71 o 
   7  12  -2     4579.39     4550.08    154.49 o 
   8  12  -2     1079.99     1092.48    219.39 o 
   9  12  -2     2884.08     2808.75    135.32 o 
  10  12  -2      136.96      112.88     90.97 o 
  11  12  -2     1503.83     1362.23    178.18 o 
   0  13  -2      175.80      192.78     18.95 o 
   1  13  -2     1291.47     1227.58     37.45 o 
   2  13  -2      326.80      338.92     20.75 o 
   3  13  -2      741.82      770.32     34.29 o 
   4  13  -2     2706.23     2863.47     80.33 o 
   5  13  -2      366.03      367.81     33.28 o 
   6  13  -2      486.63      486.23     41.85 o 
   7  13  -2      365.33      333.73     44.52 o 
   8  13  -2      401.16      232.18     57.17 o 
   9  13  -2      287.97      309.10     84.13 o 
  10  13  -2        0.34      -20.93     90.46 o 
  11  13  -2      808.50      911.82    177.54 o 
   0  14  -2     1578.86     1485.76     63.41 o 
   1  14  -2     3167.82     3597.14     64.98 o 
   2  14  -2    22951.74    23637.53    369.43 o 
   3  14  -2     1380.04     1287.32     42.18 o 
   4  14  -2     1048.64      967.78     45.46 o 
   5  14  -2     1998.82     2028.85     70.60 o 
   6  14  -2     1182.23     1175.39     66.70 o 
   7  14  -2      484.20      442.09     80.45 o 
   8  14  -2     1982.76     1836.27    102.35 o 
   9  14  -2      121.92      125.82     71.31 o 
  10  14  -2     1810.71     2015.36    220.99 o 
   0  15  -2    25168.00    25565.73    630.72 o 
   1  15  -2     1158.96     1174.08     42.27 o 
   2  15  -2     1304.01     1214.39     35.52 o 
   3  15  -2      124.76      110.96     18.92 o 
   4  15  -2       21.28      -13.09     39.65 o 
   5  15  -2       13.02       23.82     31.04 o 
   6  15  -2      755.71      769.71     54.19 o 
   7  15  -2      344.62      414.59     68.82 o 
   8  15  -2     3694.13     3930.22    233.72 o 
   9  15  -2      166.47      143.63     66.08 o 
  10  15  -2       17.89     -103.23    103.23 o 
  11  15  -2       69.37       28.06    231.36 o 
   0  16  -2      771.93      588.76     40.62 o 
   1  16  -2    14885.88    15138.78    329.03 o 
   2  16  -2     8506.75     9116.42    181.52 o 
   3  16  -2     8150.44     8358.23    233.11 o 
   4  16  -2     2751.60     2819.88     96.94 o 
   5  16  -2       93.01       77.61     35.08 o 
   6  16  -2     1773.39     1729.77     69.14 o 
   7  16  -2     1096.21     1091.65     72.74 o 
   8  16  -2      962.87     1059.34    124.07 o 
   9  16  -2      351.76      397.65    106.59 o 
  10  16  -2      117.89       64.31    112.20 o 
  11  16  -2       95.58       74.38    155.47 o 
   0  17  -2     2204.10     2172.37     81.38 o 
   1  17  -2    12280.19    11931.76    235.18 o 
   2  17  -2      818.32      815.00     48.77 o 
   3  17  -2     6337.95     6714.62    186.44 o 
   4  17  -2      204.65      153.18     24.77 o 
   5  17  -2      558.76      516.73     49.12 o 
   6  17  -2     1534.94     1620.94    105.04 o 
   7  17  -2     2624.26     2938.87    172.02 o 
   8  17  -2      781.82      793.58    115.93 o 
   9  17  -2     1091.55     1127.88    140.61 o 
  10  17  -2      310.00      394.48    123.73 o 
  11  17  -2      617.82      844.82    198.98 o 
   0  18  -2     1014.56     1060.61     49.12 o 
   1  18  -2     2652.79     2570.03     57.47 o 
   2  18  -2     2835.68     2830.40     76.00 o 
   3  18  -2     1216.19     1326.75     76.60 o 
   4  18  -2     4020.79     3896.12    117.45 o 
   5  18  -2      902.66      931.97     57.95 o 
   6  18  -2     1143.53     1155.54     98.57 o 
   7  18  -2     1088.98     1252.86    232.43 o 
   8  18  -2      385.72      226.10    103.14 o 
   9  18  -2      991.14     1019.00    161.51 o 
  10  18  -2      350.12      240.43    133.18 o 
   0  19  -2     8526.22     8383.72    408.31 o 
   1  19  -2       28.03        8.37     22.85 o 
   2  19  -2    10823.22    10574.10    206.24 o 
   3  19  -2      396.19      405.88     36.74 o 
   4  19  -2      120.69      105.14     31.14 o 
   5  19  -2      153.25      113.01     40.15 o 
   6  19  -2     6280.01     6462.44    183.96 o 
   7  19  -2      393.77      290.09     71.14 o 
   8  19  -2     1489.84     1220.70    179.26 o 
   9  19  -2      113.41       53.78    103.90 o 
  10  19  -2      399.62      236.65    156.57 o 
   0  20  -2     1643.57     1760.39    102.59 o 
   1  20  -2     1085.22     1142.14     78.26 o 
   2  20  -2     1857.70     1934.93     59.91 o 
   3  20  -2     3364.68     3240.27     83.90 o 
   4  20  -2     5468.62     5865.45    345.37 o 
   5  20  -2        5.56       30.04     58.82 o 
   6  20  -2      120.36      113.00     42.19 o 
   7  20  -2      104.31      141.86     91.87 o 
   8  20  -2     1105.59     1008.05    134.57 o 
   9  20  -2      174.70      134.80    144.09 o 
  10  20  -2      878.70      447.51    240.96 o 
   0  21  -2      252.11      189.80     56.59 o 
   1  21  -2     5384.79     5486.51    122.30 o 
   2  21  -2       20.52       18.07     26.54 o 
   3  21  -2      352.11      387.01     32.17 o 
   4  21  -2      859.10      853.11     59.02 o 
   5  21  -2     4350.71     4770.05    180.28 o 
   6  21  -2      132.87      210.26     74.58 o 
   7  21  -2      574.07      611.74     76.05 o 
   8  21  -2       37.14       78.55    113.53 o 
   9  21  -2      110.17      -31.70    181.43 o 
  10  21  -2      585.59      509.51    148.01 o 
   0  22  -2     3148.98     2954.61    140.83 o 
   1  22  -2     2315.49     2285.64     67.85 o 
   2  22  -2      401.94      429.40     34.37 o 
   3  22  -2     1086.36     1181.00     61.33 o 
   4  22  -2     3007.25     3172.66     94.84 o 
   5  22  -2      108.40      145.92     46.36 o 
   6  22  -2     1115.87     1151.88     74.18 o 
   7  22  -2      301.62      233.44     81.62 o 
   8  22  -2     1576.66     1615.48    135.96 o 
   9  22  -2      333.44      406.70    127.13 o 
  10  22  -2       35.77     -167.25    182.79 o 
   0  23  -2      975.03      962.29    100.13 o 
   1  23  -2      331.24      315.89     33.21 o 
   2  23  -2      697.22      673.32     63.15 o 
   3  23  -2     1897.12     1783.10     78.68 o 
   4  23  -2      452.96      514.41     61.99 o 
   5  23  -2      172.31      129.61     42.78 o 
   6  23  -2       74.57       -1.25     70.70 o 
   7  23  -2      239.61      369.21     99.68 o 
   8  23  -2      157.68      164.45    134.47 o 
   9  23  -2       34.79     -188.04    254.03 o 
  10  23  -2      444.43      383.28    324.53 o 
   0  24  -2     2068.21     2257.45    129.89 o 
   1  24  -2      651.47      707.05     52.87 o 
   2  24  -2      346.55      285.90     52.30 o 
   3  24  -2       39.20       10.47     42.13 o 
   4  24  -2     5164.59     5781.85    147.07 o 
   5  24  -2      930.89      988.37    108.20 o 
   6  24  -2     1988.93     2077.06    137.46 o 
   7  24  -2      132.63      138.93     86.14 o 
   8  24  -2     2748.56     3109.66    227.27 o 
   9  24  -2       74.66      202.27    191.14 o 
   0  25  -2     2966.54     3093.60    137.98 o 
   1  25  -2     1939.08     1954.29    130.44 o 
   2  25  -2      653.17      574.17     48.64 o 
   3  25  -2     1012.61      923.64     73.19 o 
   4  25  -2      381.68      352.38     69.36 o 
   5  25  -2      388.57      356.97     52.22 o 
   6  25  -2      307.47      346.39     88.51 o 
   7  25  -2      400.74      308.70     97.29 o 
   8  25  -2       55.83      -14.30    138.32 o 
   9  25  -2      904.25      780.58    175.03 o 
   0  26  -2     2455.61     2729.15    160.82 o 
   1  26  -2      441.81      465.53     57.57 o 
   2  26  -2      197.09      163.44     43.23 o 
   3  26  -2       80.85       59.34     48.89 o 
   4  26  -2      722.87      810.91     75.50 o 
   5  26  -2     2483.61     2726.99    201.28 o 
   6  26  -2      152.51       28.72     94.28 o 
   7  26  -2     1423.17     1431.97    140.70 o 
   8  26  -2       12.77      -57.96    180.98 o 
   9  26  -2      179.32      -73.59    158.69 o 
   0  27  -2     1868.15     2139.17    184.40 o 
   1  27  -2      267.37      219.15     45.88 o 
   2  27  -2      316.71      242.14     49.32 o 
   3  27  -2      932.32      960.02     81.17 o 
   4  27  -2     2131.10     2123.20    103.50 o 
   5  27  -2      327.53      297.59     66.43 o 
   6  27  -2      122.97      289.80     96.23 o 
   7  27  -2     1099.12      903.61    153.02 o 
   8  27  -2      540.43      725.67    201.04 o 
   0  28  -2     3138.69     3216.63    238.44 o 
   1  28  -2      427.85      299.51     62.49 o 
   2  28  -2       51.78       42.05     51.51 o 
   3  28  -2     1948.66     2028.93    137.69 o 
   4  28  -2      931.11      903.32     86.38 o 
   5  28  -2      597.82      618.83     73.25 o 
   6  28  -2      502.45      595.21    173.67 o 
   7  28  -2      390.19      139.25    139.35 o 
   8  28  -2      167.40      277.35    189.23 o 
   0  29  -2     3415.60     3530.76    286.57 o 
   1  29  -2      169.70       57.43     70.03 o 
   2  29  -2      370.89      346.04     63.22 o 
   3  29  -2     1528.33     1416.09     94.82 o 
   4  29  -2       85.48       23.87     70.82 o 
   5  29  -2      316.64      304.52     78.53 o 
   6  29  -2      349.17      223.05     94.04 o 
   7  29  -2      374.80      250.46     98.96 o 
   8  29  -2      138.53      178.71    115.54 o 
   0  30  -2      370.72      247.55    113.54 o 
   1  30  -2     1556.55     1724.87    178.26 o 
   2  30  -2      344.33      302.53    114.47 o 
   3  30  -2     2254.35     2528.53    167.96 o 
   4  30  -2      805.69      736.31     91.11 o 
   5  30  -2      728.42      770.94    227.96 o 
   6  30  -2      114.68      146.34    128.97 o 
   7  30  -2      140.55      165.12    103.72 o 
   0  31  -2      395.35      312.30    156.21 o 
   1  31  -2     1881.25     1704.79    187.57 o 
   2  31  -2      835.52      683.92     99.75 o 
   3  31  -2      211.93      160.13     68.69 o 
   4  31  -2        6.09       36.15     88.18 o 
   5  31  -2      522.39      604.08    148.83 o 
   6  31  -2      301.08      359.96    185.38 o 
   7  31  -2      533.66      453.02    169.62 o 
   0  32  -2      615.64      575.40    108.60 o 
   1  32  -2      954.63      990.60    179.39 o 
   2  32  -2     2035.82     2040.73    196.34 o 
   3  32  -2     1199.16     1238.55    132.05 o 
   4  32  -2      202.19      309.65     98.22 o 
   5  32  -2      598.63      529.86    146.90 o 
   6  32  -2      282.09      302.53    182.50 o 
   7  32  -2       50.98      144.66    198.50 o 
   0  33  -2      651.41      826.81    202.63 o 
   1  33  -2     1222.65     1234.39    117.58 o 
   2  33  -2       99.05       53.35     82.71 o 
   3  33  -2      784.32      834.23     91.65 o 
   4  33  -2     1178.94     1239.44    127.88 o 
   5  33  -2       17.04     -107.39    136.71 o 
   6  33  -2      317.07      120.79    197.95 o 
   0  34  -2     3545.83     3654.26    355.08 o 
   1  34  -2      215.76      291.05     97.31 o 
   2  34  -2      435.34      264.27     85.26 o 
   3  34  -2      133.09      166.59    116.24 o 
   4  34  -2      233.98      -46.06    231.36 o 
   5  34  -2      658.22      251.24    314.61 o 
   6  34  -2      124.41       96.17    174.89 o 
   0  35  -2     1330.85     1743.88    272.53 o 
   1  35  -2      292.67      370.46    130.19 o 
   2  35  -2      446.25      507.14    129.50 o 
   3  35  -2       20.46        8.87     95.21 o 
   4  35  -2       94.82     -136.51    154.03 o 
   5  35  -2      147.62       -4.38    193.46 o 
   0  36  -2      411.26      245.73    197.27 o 
   1  36  -2      127.23      109.73    232.70 o 
   2  36  -2      681.18      472.97    137.48 o 
   3  36  -2      531.62      591.01    135.18 o 
   4  36  -2      606.09      307.15    177.65 o 
   0  37  -2      549.25      661.49    144.84 o 
   1  37  -2      340.67      388.43    119.94 o 
   2  37  -2       80.52      -98.28     98.28 o 
   3  37  -2       21.74     -115.10    115.10 o 
   0  38  -2     1195.21      917.51    257.41 o 
   1  38  -2      640.55      798.23    199.73 o 
   2  38  -2      660.83      635.65    174.14 o 
   2   0  -1     6986.86     6452.28    193.37 o 
   4   0  -1     5058.68     5353.09    168.64 o 
   6   0  -1     1849.28     1703.14     86.79 o 
   8   0  -1     4588.61     4951.06    131.97 o 
  10   0  -1     1108.99      978.40    258.38 o 
  12   0  -1      101.72      153.74    160.28 o 
   1   1  -1      283.89      275.80      7.39 o 
   2   1  -1    46094.88    45633.07    647.62 o 
   3   1  -1    16843.65    17355.42    276.34 o 
   4   1  -1    13870.66    13828.50    332.62 o 
   5   1  -1    12108.31    12502.33    298.89 o 
   6   1  -1      351.54      328.58     33.36 o 
   7   1  -1     7082.56     7613.34    170.85 o 
   8   1  -1      322.64      288.88     39.81 o 
   9   1  -1     1274.11     1327.14     58.28 o 
  10   1  -1      527.38      442.89     81.00 o 
  11   1  -1       81.02      160.71    121.09 o 
  12   1  -1      953.34      600.21    155.79 o 
   1   2  -1      499.45      462.41     10.66 o 
   2   2  -1   111199.26   106240.50   2386.47 o 
   3   2  -1     2372.10     2429.06     50.51 o 
   4   2  -1        0.33       22.07     14.72 o 
   5   2  -1     1612.74     1605.84     50.66 o 
   6   2  -1     3729.17     3751.58     81.90 o 
   7   2  -1        1.30      -17.09     23.52 o 
   8   2  -1     4148.77     4244.96    105.47 o 
   9   2  -1      678.22      692.68     78.37 o 
  10   2  -1      122.60       20.68     78.64 o 
  11   2  -1      920.01      882.79    368.86 o 
  12   2  -1      183.07      223.80    173.84 o 
   1   3  -1     7403.64     7259.89     78.27 o 
   2   3  -1     8656.27     9132.36    123.58 o 
   3   3  -1     5415.06     5423.73     85.53 o 
   4   3  -1      807.58      727.59     26.71 o 
   5   3  -1     2010.18     1902.53     47.16 o 
   6   3  -1      328.86      300.55     24.87 o 
   7   3  -1     3412.73     3378.85     79.29 o 
   8   3  -1     3156.31     3395.55     84.20 o 
   9   3  -1     1247.90     1200.38     70.61 o 
  10   3  -1      536.24      481.81     75.98 o 
  11   3  -1      197.81      184.45    124.32 o 
  12   3  -1      858.37      602.64    181.50 o 
   1   4  -1     4561.80     4460.93     66.84 o 
   2   4  -1     1111.91     1079.14     17.03 o 
   3   4  -1     6864.41     7214.80    102.67 o 
   4   4  -1     3846.45     3828.06     83.13 o 
   5   4  -1     3249.33     3131.06     67.67 o 
   6   4  -1     1102.55      941.22     37.92 o 
   7   4  -1      803.53      694.45     38.51 o 
   8   4  -1      539.26      512.62     43.68 o 
   9   4  -1     1641.22     1636.18     86.65 o 
  10   4  -1     1159.92     1190.37    139.57 o 
  11   4  -1      883.95      736.00    145.98 o 
  12   4  -1      157.28      154.78    293.60 o 
   1   5  -1     5599.12     5533.41     70.36 o 
   2   5  -1      438.16      455.36     15.55 o 
   3   5  -1     1576.44     1659.11     29.21 o 
   4   5  -1      422.10      328.50     17.55 o 
   5   5  -1      421.26      364.38     24.48 o 
   6   5  -1      383.73      334.21     30.48 o 
   7   5  -1     1056.63      907.52     55.40 o 
   8   5  -1     1827.76     1773.34     63.78 o 
   9   5  -1     1470.24     1592.39     84.80 o 
  10   5  -1        3.16      -45.58     94.65 o 
  11   5  -1      116.62       93.08     94.90 o 
  12   5  -1      783.66      504.59    199.30 o 
   1   6  -1     5021.05     4892.70     61.72 o 
   2   6  -1     6653.12     6804.42    112.82 o 
   3   6  -1    20912.00    20207.16    315.27 o 
   4   6  -1     1373.20     1369.16     44.90 o 
   5   6  -1     2782.89     2798.14     67.66 o 
   6   6  -1     2791.80     2881.08     68.69 o 
   7   6  -1     1040.82     1031.60     41.92 o 
   8   6  -1       82.98       50.50     30.44 o 
   9   6  -1      263.65      329.68     74.01 o 
  10   6  -1      694.27      742.57    149.76 o 
  11   6  -1      274.74      179.36    111.91 o 
  12   6  -1      795.49      603.31    142.29 o 
   1   7  -1     4023.71     3965.63     52.68 o 
   2   7  -1     5120.23     4944.81     83.79 o 
   3   7  -1      441.05      390.01     14.56 o 
   4   7  -1      655.49      540.84     24.92 o 
   5   7  -1     1578.70     1532.62     46.12 o 
   6   7  -1     8836.08     8873.56    177.51 o 
   7   7  -1      238.54      202.64     31.16 o 
   8   7  -1     2108.72     2186.90     77.17 o 
   9   7  -1     1957.36     2039.65    100.75 o 
  10   7  -1      169.99      213.33     99.09 o 
  11   7  -1      495.66      335.10    191.16 o 
  12   7  -1      196.41      265.05    153.84 o 
   1   8  -1    11742.47    11319.69    189.70 o 
   2   8  -1    27242.12    27510.60    473.14 o 
   3   8  -1     8753.04     8472.81    119.47 o 
   4   8  -1    11772.66    11601.20    183.10 o 
   5   8  -1     1687.78     1788.05     50.22 o 
   6   8  -1     1161.87     1112.94     41.76 o 
   7   8  -1     2613.80     2646.22     69.25 o 
   8   8  -1     1024.21     1145.83     69.63 o 
   9   8  -1      164.62      117.64     58.91 o 
  10   8  -1       35.38       70.11    107.37 o 
  11   8  -1      167.28      145.48    114.83 o 
  12   8  -1       35.80      -70.27    115.03 o 
   1   9  -1      421.99      427.46     20.08 o 
   2   9  -1     7859.02     7832.46    160.68 o 
   3   9  -1    14587.69    15138.32    253.49 o 
   4   9  -1     7568.55     7950.70    125.65 o 
   5   9  -1     2682.08     2574.20     61.24 o 
   6   9  -1     8510.47     8522.34    155.45 o 
   7   9  -1     2218.59     2099.74     66.99 o 
   8   9  -1     1373.03     1254.26     70.05 o 
   9   9  -1      599.04      527.71    162.29 o 
  10   9  -1       97.62      -39.56    113.81 o 
  11   9  -1      884.54      988.93    168.64 o 
  12   9  -1      631.20      530.37    337.71 o 
   1  10  -1      844.32      865.61     24.89 o 
   2  10  -1     3294.62     3371.02     63.89 o 
   3  10  -1      318.65      317.26     27.63 o 
   4  10  -1      997.24      977.37     34.24 o 
   5  10  -1    10120.74    10190.77    232.56 o 
   6  10  -1      244.51      258.70     25.13 o 
   7  10  -1     2726.83     2775.66    138.28 o 
   8  10  -1      265.46      261.12     51.67 o 
   9  10  -1     1341.51     1448.61    131.28 o 
  10  10  -1     1349.10     1151.85     96.79 o 
  11  10  -1      631.50      767.10    142.80 o 
  12  10  -1      221.46      196.66    181.05 o 
   1  11  -1    11694.74    11732.07    196.36 o 
   2  11  -1     6805.04     7156.13    162.42 o 
   3  11  -1     3233.42     3433.93     64.74 o 
   4  11  -1     8709.42     8818.01    144.91 o 
   5  11  -1      455.08      407.36     18.93 o 
   6  11  -1      796.88      804.16     45.16 o 
   7  11  -1     1818.50     1837.11    158.60 o 
   8  11  -1     1203.72     1322.13     79.38 o 
   9  11  -1     4578.55     4742.45    165.11 o 
  10  11  -1       88.93      -30.92    113.52 o 
  11  11  -1      382.02      337.82    149.56 o 
   1  12  -1     1518.33     1604.04     34.78 o 
   2  12  -1      858.11     1011.83     30.91 o 
   3  12  -1      128.04       96.05     14.04 o 
   4  12  -1     2057.28     2106.16     43.84 o 
   5  12  -1     4429.55     4569.75     84.37 o 
   6  12  -1      557.45      545.95     52.77 o 
   7  12  -1      133.59      101.37     47.37 o 
   8  12  -1      385.55      366.55     82.22 o 
   9  12  -1      565.65      568.56    118.42 o 
  10  12  -1      162.76      109.51     81.62 o 
  11  12  -1      703.90      691.26    126.52 o 
   1  13  -1     3204.86     2930.43     63.81 o 
   2  13  -1     1176.92     1117.10     30.62 o 
   3  13  -1      228.60      275.96     33.01 o 
   4  13  -1     3137.38     3196.37     68.82 o 
   5  13  -1      191.98      161.02     16.71 o 
   6  13  -1     1524.94     1502.12     77.92 o 
   7  13  -1      582.34      465.03     55.04 o 
   8  13  -1      885.47      869.03     60.59 o 
   9  13  -1      938.45      875.19    100.31 o 
  10  13  -1       53.67       59.48    133.27 o 
  11  13  -1      223.10      196.35    114.51 o 
   1  14  -1      419.59      436.77     20.48 o 
   2  14  -1     1386.33     1231.53     31.14 o 
   3  14  -1     1599.27     1596.57     61.10 o 
   4  14  -1     4225.43     4163.34     72.65 o 
   5  14  -1     5057.26     5224.92    122.57 o 
   6  14  -1      351.38      295.98     46.63 o 
   7  14  -1     1055.56     1192.52    119.58 o 
   8  14  -1      559.82      516.07     57.53 o 
   9  14  -1       42.48       42.44     72.99 o 
  10  14  -1      194.23      181.24     92.74 o 
  11  14  -1      943.15      740.34    106.81 o 
   1  15  -1     1724.15     1598.48     49.97 o 
   2  15  -1     2832.98     3045.31     63.08 o 
   3  15  -1      108.78       62.56     21.39 o 
   4  15  -1     1290.09     1354.91     47.54 o 
   5  15  -1      614.98      561.73     33.25 o 
   6  15  -1     2414.86     2299.10    108.91 o 
   7  15  -1      958.98     1000.55     64.41 o 
   8  15  -1     1331.74     1142.86    116.72 o 
   9  15  -1     2303.14     2437.79    149.00 o 
  10  15  -1      332.84      227.20    125.64 o 
  11  15  -1       71.53        7.43    178.56 o 
   1  16  -1     2015.14     2047.64     53.24 o 
   2  16  -1     6475.89     6222.54    121.32 o 
   3  16  -1     3508.55     3209.10     87.84 o 
   4  16  -1     3915.73     3862.76     93.28 o 
   5  16  -1      429.11      392.78     45.74 o 
   6  16  -1      117.03       75.05     47.48 o 
   7  16  -1      453.33      606.00    123.25 o 
   8  16  -1      305.39      181.23     71.22 o 
   9  16  -1       82.45       11.86     65.18 o 
  10  16  -1      598.13      594.86    104.31 o 
  11  16  -1      119.53      238.75    140.81 o 
   1  17  -1      187.67      122.04     19.79 o 
   2  17  -1      288.03      269.53     25.24 o 
   3  17  -1     5525.28     5628.04    105.83 o 
   4  17  -1    10260.59    10850.64    196.33 o 
   5  17  -1     2955.98     3032.81    122.03 o 
   6  17  -1      508.02      480.81     53.46 o 
   7  17  -1      547.22      565.40     50.83 o 
   8  17  -1      146.59      172.41    137.50 o 
   9  17  -1     1876.47     1901.56    152.94 o 
  10  17  -1      119.40      302.81    114.28 o 
  11  17  -1      292.00      232.70    201.24 o 
   1  18  -1     2760.02     2829.82     64.54 o 
   2  18  -1      271.24      287.42     24.77 o 
   3  18  -1     3606.26     3643.53     75.71 o 
   4  18  -1     1405.15     1433.43     49.20 o 
   5  18  -1     3402.77     3561.69    133.33 o 
   6  18  -1     3140.42     3189.92     92.56 o 
   7  18  -1      393.84      346.60     55.53 o 
   8  18  -1      572.96      641.75    190.30 o 
   9  18  -1      125.40       -2.62    108.73 o 
  11  18  -1      156.93      205.66    159.18 o 
   1  19  -1     1205.33     1212.06     87.01 o 
   2  19  -1     4732.47     4652.70    100.99 o 
   3  19  -1     1393.61     1467.15     60.06 o 
   4  19  -1     2175.76     2225.07     64.79 o 
   5  19  -1      948.36      952.62     75.39 o 
   6  19  -1     5590.18     5823.24    167.34 o 
   7  19  -1      632.06      585.53     53.85 o 
   8  19  -1      823.99      957.07    198.55 o 
   9  19  -1      222.29     -155.35    189.98 o 
  10  19  -1      354.41      528.81    144.73 o 
   1  20  -1      471.30      489.73     54.92 o 
   2  20  -1       41.40       17.49     24.37 o 
   3  20  -1     6996.56     7197.95    175.02 o 
   4  20  -1     1735.87     1730.49     48.96 o 
   5  20  -1      403.98      352.95     47.59 o 
   6  20  -1     3680.34     4181.75    121.31 o 
   7  20  -1     1191.96     1213.86     88.20 o 
   8  20  -1      171.50      187.12    148.43 o 
   9  20  -1      994.46      990.72    162.72 o 
  10  20  -1     2327.07     2512.65    337.55 o 
   1  21  -1     2339.81     2466.44     77.09 o 
   2  21  -1      645.01      634.42     46.46 o 
   3  21  -1      277.61      236.43     36.05 o 
   4  21  -1      586.89      590.27     99.42 o 
   5  21  -1       67.73       54.76     51.78 o 
   6  21  -1      101.04      106.96     55.07 o 
   7  21  -1     1187.57     1206.62     88.64 o 
   8  21  -1     1742.36     1736.17    192.85 o 
   9  21  -1     2218.40     2217.72    189.16 o 
  10  21  -1      159.42      418.66    164.89 o 
   1  22  -1      222.50      168.00     35.69 o 
   2  22  -1     1995.10     1936.91     64.57 o 
   3  22  -1     5279.89     5364.84    158.68 o 
   4  22  -1     3623.51     3705.20     84.47 o 
   5  22  -1      271.12      252.03     52.83 o 
   6  22  -1     1771.92     1903.88    172.27 o 
   7  22  -1      734.12      652.83     77.58 o 
   8  22  -1      761.48      904.75    329.56 o 
   9  22  -1       16.35       41.91    124.74 o 
  10  22  -1      118.99     -157.24    157.24 o 
   1  23  -1      768.03      776.14     45.29 o 
   2  23  -1      140.22      128.99     32.12 o 
   3  23  -1     2546.74     2611.93     83.59 o 
   4  23  -1    10926.23    12347.94    251.68 o 
   5  23  -1     1271.70     1333.89     86.37 o 
   6  23  -1      680.07      646.73     98.52 o 
   7  23  -1      157.39       74.63     79.19 o 
   8  23  -1      377.84      362.49     87.51 o 
   9  23  -1      357.79       73.70    168.91 o 
  10  23  -1      274.79      211.77    164.31 o 
   1  24  -1     1444.87     1476.80     84.42 o 
   2  24  -1      197.27      164.72     34.56 o 
   3  24  -1     2102.40     2213.90     84.58 o 
   4  24  -1       45.55       -3.32     36.46 o 
   5  24  -1      779.62      840.39     75.70 o 
   6  24  -1      865.16     1060.44    177.27 o 
   7  24  -1      107.88       55.90     76.73 o 
   8  24  -1       36.40      -29.50    110.46 o 
   9  24  -1      121.58      240.95    291.56 o 
   1  25  -1    10657.76    11331.38    243.59 o 
   2  25  -1     1706.54     1754.31    126.12 o 
   3  25  -1     1034.72     1105.00     70.43 o 
   4  25  -1     1411.66     1311.56     69.33 o 
   5  25  -1     2626.28     2762.86    114.16 o 
   6  25  -1     1098.38     1143.16     85.48 o 
   7  25  -1     4498.42     4666.53    221.73 o 
   8  25  -1      232.49      131.03    126.73 o 
   9  25  -1      848.32      763.03    283.46 o 
   1  26  -1     1166.19     1224.55    100.20 o 
   2  26  -1     3063.40     3340.58    103.56 o 
   3  26  -1     2358.21     2463.42     91.82 o 
   4  26  -1     1071.17     1013.37     63.61 o 
   5  26  -1      393.90      374.49     68.27 o 
   6  26  -1       62.98       54.76     89.61 o 
   7  26  -1      101.10       59.53    101.76 o 
   8  26  -1      449.04      540.92    168.11 o 
   9  26  -1      968.30     1129.26    254.52 o 
   1  27  -1     1131.87     1104.34     98.67 o 
   2  27  -1       82.32       40.48     42.54 o 
   3  27  -1       20.82       21.74     45.79 o 
   4  27  -1     8063.15     8969.52    234.67 o 
   5  27  -1      252.28      246.51     59.27 o 
   6  27  -1      439.44      317.05    106.50 o 
   7  27  -1     1120.46     1077.58    151.96 o 
   8  27  -1      940.55     1069.87    147.19 o 
   9  27  -1      145.27      163.98    183.18 o 
   1  28  -1     1502.70     1438.55     93.39 o 
   2  28  -1     2194.96     2070.56     91.31 o 
   3  28  -1       42.96        2.40     53.13 o 
   4  28  -1      259.14      122.14     65.33 o 
   5  28  -1     1914.94     2106.06    148.51 o 
   6  28  -1      245.85       24.57     99.77 o 
   7  28  -1     2081.05     2303.45    344.89 o 
   8  28  -1      491.88      347.72    141.32 o 
   1  29  -1     4969.11     5143.57    164.20 o 
   2  29  -1      129.89      146.93     60.41 o 
   3  29  -1      178.67       64.18     59.10 o 
   4  29  -1     3357.33     3478.04    234.31 o 
   5  29  -1       29.59       84.48     59.83 o 
   6  29  -1      137.42      130.15     77.18 o 
   7  29  -1      238.93      211.45    114.40 o 
   8  29  -1       77.86       71.39    163.02 o 
   1  30  -1     4125.78     4268.05    168.86 o 
   2  30  -1     1166.86     1237.65     87.65 o 
   3  30  -1     3065.93     3305.70    218.13 o 
   4  30  -1      390.95      466.20     94.33 o 
   5  30  -1      212.30      124.63     83.95 o 
   6  30  -1      334.12      208.21    115.30 o 
   7  30  -1      840.64      856.10    149.42 o 
   8  30  -1       96.16      -90.71    235.76 o 
   1  31  -1     2713.54     2754.52    167.68 o 
   2  31  -1     1404.32     1377.77     96.45 o 
   3  31  -1       23.13      -39.00     56.50 o 
   4  31  -1       70.90       87.02     91.74 o 
   5  31  -1      364.92      379.23    109.08 o 
   6  31  -1     1136.10     1565.33    322.30 o 
   7  31  -1     1488.53     1417.58    292.86 o 
   1  32  -1      568.35      511.33     81.96 o 
   2  32  -1      142.29      167.61     74.95 o 
   3  32  -1     1128.96     1130.22    120.34 o 
   4  32  -1     1840.66     1980.70    129.36 o 
   5  32  -1      161.95       29.27    148.32 o 
   6  32  -1       27.66     -163.14    179.48 o 
   7  32  -1     1805.85     1876.27    203.20 o 
   1  33  -1      502.60      324.01     86.76 o 
   2  33  -1       24.68      -31.14    117.44 o 
   3  33  -1     1472.78     1763.22    135.25 o 
   4  33  -1     1459.10     1320.51    133.68 o 
   5  33  -1     1330.06     1144.71    177.07 o 
   6  33  -1      509.08      306.43    192.71 o 
   1  34  -1       89.16      172.14     90.40 o 
   2  34  -1      671.01      770.25    134.02 o 
   3  34  -1      701.71      853.67    116.38 o 
   4  34  -1       17.34      -24.67    103.86 o 
   5  34  -1      461.79      428.90    153.64 o 
   6  34  -1      354.76      458.30    227.92 o 
   1  35  -1      500.68      424.50    140.84 o 
   2  35  -1      230.11       43.13    101.51 o 
   3  35  -1       80.62       19.59    107.41 o 
   4  35  -1     1415.18     1580.62    162.69 o 
   5  35  -1      239.41      172.82    155.88 o 
   1  36  -1       76.82        3.92    105.08 o 
   2  36  -1     1972.93     1808.31    210.24 o 
   3  36  -1       80.18       20.75    181.41 o 
   4  36  -1      107.70       65.03    111.63 o 
   1  37  -1      787.15      934.21    215.50 o 
   2  37  -1       11.98      130.50    122.64 o 
   3  37  -1      509.34      622.51    184.95 o 
   4  37  -1     1039.21      988.53    199.86 o 
   1  38  -1       29.95        0.67    118.37 o 
   2  38  -1     2072.24     2272.08    246.75 o 
   3  38  -1      331.84      285.85    165.31 o 
   1  39  -1     1023.75     1565.93    221.41 o 
   2   0   0       18.40       -0.55     10.46 o 
   4   0   0    12462.88    12968.26    621.66 o 
   6   0   0      896.75      970.06     59.99 o 
   8   0   0     3074.36     2845.01    100.68 o 
  10   0   0     1794.96     1705.66    128.13 o 
  12   0   0      990.18      941.41    200.59 o 
   1   1   0      453.44      435.49      7.47 o 
   2   1   0     1435.39     1465.48     23.95 o 
   3   1   0     2719.75     2725.99     47.14 o 
   4   1   0      604.50      708.92     42.42 o 
   5   1   0     3995.00     4120.27     88.37 o 
   6   1   0      628.93      700.79     34.69 o 
   7   1   0      192.43      157.29     29.53 o 
   8   1   0     3141.65     3148.42    108.25 o 
   9   1   0       37.80       68.70     33.11 o 
  10   1   0       93.33      117.37     54.51 o 
  11   1   0      281.38       85.45    156.74 o 
  12   1   0        3.25      156.85    220.53 o 
   1   2   0     2304.29     2257.36     29.19 o 
   2   2   0    11760.53    11794.03    140.43 o 
   3   2   0    98104.09    92985.31   1864.01 o 
   4   2   0     1413.41     1780.68     54.58 o 
   5   2   0    22321.07    22607.31    365.42 o 
   6   2   0      648.80      565.99     35.80 o 
   7   2   0     5144.50     5116.29    101.01 o 
   8   2   0       34.85       66.79     38.36 o 
   9   2   0     4681.76     4891.10    120.18 o 
  10   2   0       56.21       72.41     59.33 o 
  11   2   0      580.32      375.09     94.88 o 
  12   2   0      335.48      559.28    168.94 o 
   1   3   0        2.75        6.89      2.85 o 
   2   3   0       19.01        6.49      5.24 o 
   3   3   0     5708.71     5837.65     87.85 o 
   4   3   0      536.53      494.23     22.59 o 
   5   3   0     2778.16     2705.35     59.35 o 
   6   3   0       10.40        6.18     23.20 o 
   7   3   0       40.28       33.95     26.92 o 
   8   3   0       79.34      101.97     33.06 o 
   9   3   0     1815.37     2071.74     84.09 o 
  10   3   0        0.06      -59.80     59.80 o 
  11   3   0      841.39      775.30    109.57 o 
  12   3   0        7.09        6.50    158.08 o 
   0   4   0      108.13      110.13      5.78 o 
   1   4   0       50.00       32.91      5.14 o 
   2   4   0     8883.54     9265.39     99.00 o 
   3   4   0        8.63        1.12      7.89 o 
   4   4   0     1293.82     1145.94     31.88 o 
   5   4   0     1916.82     1834.39     55.11 o 
   6   4   0     1202.67     1095.39     40.62 o 
   7   4   0      146.98      144.63     26.42 o 
   8   4   0    10332.06    10442.39    200.98 o 
   9   4   0      722.22      648.37     54.99 o 
  10   4   0      545.11      329.50     70.82 o 
  11   4   0     1174.11     1052.61     99.33 o 
  12   4   0       78.73      -15.72    174.36 o 
   0   5   0       84.81       60.90      6.39 o 
   1   5   0       68.55       62.65      5.49 o 
   2   5   0       26.94       18.97      6.00 o 
   3   5   0     1373.09     1257.94     31.89 o 
   4   5   0      568.71      584.94     32.89 o 
   5   5   0     5414.10     5780.31    107.22 o 
   6   5   0     1619.41     1756.24     52.06 o 
   7   5   0      699.69      755.41     42.59 o 
   8   5   0      661.07      706.14     47.40 o 
   9   5   0       75.13      106.64     47.08 o 
  10   5   0     2517.52     2999.23    108.48 o 
  11   5   0      133.74       91.25     73.94 o 
  12   5   0      605.56      643.79    169.45 o 
   0   6   0    23179.78    22779.43    371.85 o 
   1   6   0       55.08       37.34      7.55 o 
   2   6   0      891.37      943.83     22.30 o 
   3   6   0     1105.57     1179.69     26.41 o 
   4   6   0    12082.70    12664.13    186.45 o 
   5   6   0     8284.74     8101.08    153.83 o 
   6   6   0     1650.24     1488.77     46.34 o 
   7   6   0     4776.89     4749.25     91.65 o 
   8   6   0     5519.22     5733.23    125.62 o 
   9   6   0     5507.49     5699.90    172.29 o 
  10   6   0       28.39       59.48     58.08 o 
  11   6   0        1.14       60.93    127.16 o 
  12   6   0      110.04      247.78    183.12 o 
   0   7   0      496.56      494.22     19.03 o 
   1   7   0       23.56       15.63      6.07 o 
   2   7   0     2358.88     2423.27     61.68 o 
   3   7   0     1304.14     1338.56     32.27 o 
   4   7   0      418.16      388.31     19.55 o 
   5   7   0     1424.77     1530.78     41.96 o 
   6   7   0      598.59      595.78     33.39 o 
   7   7   0      293.41      262.09     28.37 o 
   8   7   0      866.20      881.22     45.55 o 
   9   7   0      124.98      128.31     57.00 o 
  10   7   0      199.08      215.85     81.51 o 
  11   7   0      637.14      673.50    136.89 o 
  12   7   0       12.22       42.99    135.38 o 
   0   8   0      422.29      426.03     15.61 o 
   1   8   0    33436.87    32658.58    428.80 o 
   2   8   0    16954.12    17483.06    295.69 o 
   3   8   0     8282.98     8400.63    129.89 o 
   4   8   0    15514.91    15451.64    230.64 o 
   5   8   0    21231.83    21883.80    324.50 o 
   6   8   0      271.78      240.16     33.15 o 
   7   8   0     1509.37     1392.16     83.27 o 
   8   8   0        1.66       14.91     30.20 o 
   9   8   0       53.80      130.73     50.97 o 
  10   8   0     5805.52     6345.46    258.86 o 
  11   8   0     1022.64      698.84    110.38 o 
  12   8   0      378.45      400.95    132.78 o 
   0   9   0        2.04        3.33      9.44 o 
   1   9   0      716.52      706.43     18.69 o 
   2   9   0      410.41      394.68     18.13 o 
   3   9   0       29.64       28.30     13.11 o 
   4   9   0     3554.08     3752.69     82.13 o 
   5   9   0     1770.77     1871.12     42.77 o 
   6   9   0     1947.12     2042.87     56.65 o 
   7   9   0      179.16      143.83     31.86 o 
   8   9   0      470.92      373.43     47.60 o 
   9   9   0       79.40      105.88     51.90 o 
  10   9   0       96.70       87.07     67.73 o 
  11   9   0      137.41      108.81     97.90 o 
  12   9   0      399.31       39.02    205.41 o 
   0  10   0    44745.94    43861.73    849.67 o 
   1  10   0    29204.49    28556.57    451.29 o 
   2  10   0      921.40      941.42     38.95 o 
   3  10   0        1.24        2.08     12.86 o 
   4  10   0    12008.64    13410.88    227.01 o 
   5  10   0      156.93      150.62     22.22 o 
   6  10   0      506.07      546.50     47.17 o 
   7  10   0     1114.71     1087.54     61.96 o 
   8  10   0    12553.38    12967.20    508.91 o 
   9  10   0     1188.66     1035.59     72.86 o 
  10  10   0     1800.38     1633.22    110.12 o 
  11  10   0      879.49     1087.31    148.21 o 
  12  10   0        5.68     -188.65    385.80 o 
   0  11   0        3.27      116.38     17.50 o 
   1  11   0       13.30       18.24      8.60 o 
   2  11   0        3.56       17.03     18.35 o 
   3  11   0      248.06      224.92     16.67 o 
   4  11   0        2.97       14.24     16.10 o 
   5  11   0      694.22      661.19     48.84 o 
   6  11   0     1292.95     1335.47     47.08 o 
   7  11   0      761.72      742.43     55.26 o 
   8  11   0      125.13      158.92     53.45 o 
   9  11   0        0.26       16.79     59.87 o 
  10  11   0       65.60       -3.99    114.57 o 
  11  11   0     1112.67     1098.17    128.81 o 
  12  11   0      256.67       -9.97    211.53 o 
   0  12   0     1728.97     1710.62     44.83 o 
   1  12   0        0.05       -1.89     10.15 o 
   2  12   0       30.42        1.00     17.92 o 
   3  12   0    15939.20    16122.97    259.99 o 
   4  12   0      626.33      690.40     38.49 o 
   5  12   0     3069.16     2859.18     62.00 o 
   6  12   0      427.20      429.05     44.46 o 
   7  12   0     2496.31     2603.74     93.05 o 
   8  12   0     2779.04     2568.97    112.36 o 
   9  12   0        8.35       37.16     56.46 o 
  10  12   0      280.71      119.31    109.85 o 
  11  12   0        7.21      105.93    109.55 o 
   0  13   0      323.60      324.97     24.06 o 
   1  13   0        0.14        3.00     11.90 o 
   2  13   0       11.62       25.08     22.44 o 
   3  13   0      112.45       91.72     15.19 o 
   4  13   0      276.82      319.33     29.26 o 
   5  13   0      535.72      525.78     30.96 o 
   6  13   0        1.05        6.31     43.03 o 
   7  13   0       30.08      -18.85     41.92 o 
   8  13   0      328.91      227.48     55.57 o 
   9  13   0      155.81       93.67     58.46 o 
  10  13   0       36.27        2.42     91.96 o 
  11  13   0      689.92      728.91    373.68 o 
   0  14   0    16015.14    15219.31    618.76 o 
   1  14   0      689.05      626.15     22.42 o 
   2  14   0      126.58       94.18     17.84 o 
   3  14   0     1648.17     1764.55     74.43 o 
   4  14   0     1958.75     1682.85     52.61 o 
   5  14   0      450.75      401.66     32.19 o 
   6  14   0      443.77      368.67     31.45 o 
   7  14   0       21.50      -17.05     34.74 o 
   8  14   0      415.57      399.24     70.52 o 
   9  14   0      154.08       68.70     72.52 o 
  10  14   0     2861.69     2888.00    189.30 o 
  11  14   0       13.46        7.15    147.17 o 
   0  15   0       90.66      100.11     31.54 o 
   1  15   0       68.39       51.18     21.10 o 
   2  15   0      545.78      509.07     26.26 o 
   3  15   0       52.33       29.29     26.27 o 
   4  15   0      607.74      570.79     29.29 o 
   5  15   0        9.70       36.21     24.69 o 
   6  15   0        0.89       -7.21     34.89 o 
   7  15   0        1.29       22.97     39.12 o 
   8  15   0       20.04      -38.77     59.29 o 
   9  15   0       62.80      -83.58     89.74 o 
  10  15   0        8.60     -120.31    120.31 o 
  11  15   0       24.27      -82.34    134.87 o 
   0  16   0     5136.90     4763.81    135.27 o 
   1  16   0      758.18      617.43     40.77 o 
   2  16   0     3357.60     3268.44     74.77 o 
   3  16   0       38.05       74.81     32.40 o 
   4  16   0     3108.21     3021.70     73.85 o 
   5  16   0    14958.28    15813.87    281.35 o 
   6  16   0      511.27      391.11     44.63 o 
   7  16   0      217.34      141.24     46.29 o 
   8  16   0     1146.13     1049.71     78.02 o 
   9  16   0      518.82      258.41     86.47 o 
  10  16   0     2124.02     2242.76    198.11 o 
  11  16   0      153.58      306.41    267.49 o 
   0  17   0       82.10       28.72     26.44 o 
   1  17   0      215.17      158.91     20.56 o 
   2  17   0        1.50       31.58     21.27 o 
   3  17   0     1049.42     1130.69     53.92 o 
   4  17   0        0.06       -3.55     27.02 o 
   5  17   0     1058.70     1164.64     83.27 o 
   6  17   0      384.56      275.38     48.08 o 
   7  17   0       42.18        0.35     38.83 o 
   8  17   0      115.20      138.24     56.26 o 
   9  17   0      192.14      242.75    117.77 o 
  10  17   0      937.83      949.88    207.83 o 
  11  17   0        7.21     -203.91    280.35 o 
   0  18   0     3228.47     2878.83     97.75 o 
   1  18   0    12513.79    12838.78    216.32 o 
   2  18   0      579.44      581.12     29.68 o 
   3  18   0     2686.50     2543.29     64.00 o 
   4  18   0     1557.44     1430.70     46.47 o 
   5  18   0      934.85      894.34     68.41 o 
   6  18   0       33.46      -34.91     44.48 o 
   7  18   0      427.29      289.98     65.46 o 
   8  18   0     2727.11     3152.19    129.76 o 
   9  18   0     1248.00     1401.44    167.77 o 
  10  18   0     2106.55     2231.84    233.75 o 
  11  18   0       62.29      -97.13    191.91 o 
   0  19   0      569.76      520.18     47.10 o 
   1  19   0       41.88       37.13     19.88 o 
   2  19   0      792.72      884.63     46.51 o 
   3  19   0       57.36       37.62     22.76 o 
   4  19   0      526.73      476.35     38.84 o 
   5  19   0        3.69      -11.62     49.14 o 
   6  19   0      835.50      889.83    129.68 o 
   7  19   0      271.70      182.35     53.17 o 
   8  19   0       33.32       75.80     49.50 o 
   9  19   0      335.26      375.88    144.73 o 
  10  19   0     1389.56     1479.12    166.46 o 
   0  20   0        6.23      -18.53     27.11 o 
   1  20   0        1.82       10.05     21.50 o 
   2  20   0     1483.33     1462.19     80.58 o 
   3  20   0     1670.04     1599.60     65.47 o 
   4  20   0     1518.25     1457.30     56.12 o 
   5  20   0     4236.71     4451.10    128.33 o 
   6  20   0       64.70       37.88     39.17 o 
   7  20   0      550.09      586.44     64.81 o 
   8  20   0     2143.75     2553.33    162.73 o 
   9  20   0       97.69      177.25    144.08 o 
  10  20   0      964.08      960.71    165.66 o 
   0  21   0        3.36       18.21     35.25 o 
   1  21   0       22.00        1.50     24.64 o 
   2  21   0       51.70       51.99     32.39 o 
   3  21   0     1192.98     1164.82     60.02 o 
   4  21   0      153.49      256.11     36.94 o 
   5  21   0      401.09      352.47     63.10 o 
   6  21   0      431.89      323.28     67.53 o 
   7  21   0      343.46      385.85     63.36 o 
   8  21   0      183.92      221.24    110.46 o 
   9  21   0      683.42      785.14    157.50 o 
  10  21   0       24.62       23.59    277.67 o 
   0  22   0     3477.13     3617.42    107.73 o 
   1  22   0     3859.92     4045.27    105.03 o 
   2  22   0      529.43      520.47     41.47 o 
   3  22   0     2242.97     2144.59     67.24 o 
   4  22   0     2751.14     2828.34     73.49 o 
   5  22   0    10913.52    11416.55    246.36 o 
   6  22   0        9.87       60.81     56.14 o 
   7  22   0      331.31      359.68     77.96 o 
   8  22   0       31.69      -11.82    110.06 o 
   9  22   0        4.45      -78.28    137.78 o 
  10  22   0      243.70     -132.75    211.31 o 
   0  23   0      349.09      287.02     39.06 o 
   1  23   0      482.64      485.33     55.93 o 
   2  23   0      704.93      690.30     65.19 o 
   3  23   0      114.85       96.98     32.56 o 
   4  23   0     1269.33     1518.92     60.55 o 
   5  23   0     1368.01     1489.36     83.84 o 
   6  23   0      156.63      137.86     61.94 o 
   7  23   0      796.03      921.75    112.66 o 
   8  23   0      750.55      550.42    150.53 o 
   9  23   0      274.54      224.16    147.79 o 
  10  23   0        7.38     -251.30    251.30 o 
   0  24   0    17655.28    18060.67    452.76 o 
   1  24   0      398.07      391.93     30.69 o 
   2  24   0     4235.25     4294.70    129.04 o 
   3  24   0     5878.44     6199.96    156.83 o 
   4  24   0      181.51      205.70     53.30 o 
   5  24   0     3891.59     3778.27    167.28 o 
   6  24   0     4689.81     4830.65    161.81 o 
   7  24   0      715.37      604.41    142.41 o 
   8  24   0     1102.33      860.68    124.22 o 
   9  24   0      718.90      720.86    132.59 o 
   0  25   0     2411.49     2776.43    110.42 o 
   1  25   0       22.76        0.05     29.39 o 
   2  25   0      910.27     1084.42     77.89 o 
   3  25   0     1357.25     1380.85     90.02 o 
   4  25   0        2.47       40.09     48.68 o 
   5  25   0      418.77      310.59     74.87 o 
   6  25   0       10.71      -14.96     69.22 o 
   7  25   0       20.20      -36.51     84.42 o 
   8  25   0      301.34      250.58    120.25 o 
   9  25   0      408.76      506.54    186.40 o 
   0  26   0     7231.85     7459.42    255.71 o 
   1  26   0     8030.76     8193.35    226.21 o 
   2  26   0     2690.03     2770.40     73.39 o 
   3  26   0     2318.76     2466.58    121.87 o 
   4  26   0       75.44       73.32     63.55 o 
   5  26   0       12.30        4.59     69.12 o 
   6  26   0      103.05       61.78     73.75 o 
   7  26   0     1377.29     1654.89    138.64 o 
   8  26   0     1176.14     1286.21    120.78 o 
   9  26   0     1302.60     1235.54    210.13 o 
   0  27   0       58.58       68.43     52.35 o 
   1  27   0      702.70      759.55     46.60 o 
   2  27   0       13.83       10.30     35.16 o 
   3  27   0     1137.92     1065.97    107.21 o 
   4  27   0        2.35       17.00     67.42 o 
   5  27   0      301.15      156.77     98.09 o 
   6  27   0      142.09       17.71     63.53 o 
   7  27   0      226.34      195.62    130.69 o 
   8  27   0       20.96       -9.81    111.49 o 
   9  27   0      814.47      779.32    132.99 o 
   0  28   0     3257.44     3777.71    139.38 o 
   1  28   0     3788.12     3804.80    121.54 o 
   2  28   0       95.83       66.05     57.44 o 
   3  28   0     3001.30     3211.57    135.29 o 
   4  28   0      121.63       47.22     80.40 o 
   5  28   0     3271.48     3672.70    194.96 o 
   6  28   0      253.30      223.17     89.28 o 
   7  28   0       72.14       10.66    119.66 o 
   8  28   0     4833.98     5096.62    277.09 o 
   0  29   0     1256.70     1245.20    133.79 o 
   1  29   0       12.98       20.14     47.06 o 
   2  29   0       34.43        3.47     67.28 o 
   3  29   0        0.33       -3.97     59.70 o 
   4  29   0      100.74       92.33     54.74 o 
   5  29   0        5.23      -77.07    113.61 o 
   6  29   0        0.12      -48.47     82.07 o 
   7  29   0       62.40       64.50    180.54 o 
   8  29   0      259.30       94.21    136.46 o 
   0  30   0     5645.11     5461.23    400.86 o 
   1  30   0     2879.40     2914.86    118.75 o 
   2  30   0       54.39        0.24     60.69 o 
   3  30   0       67.85       92.81     70.82 o 
   4  30   0      102.13      113.18     70.49 o 
   5  30   0     3820.03     4466.49    214.26 o 
   6  30   0      262.06      136.64     89.32 o 
   7  30   0      656.85      814.20    140.91 o 
   8  30   0      108.76      -75.47    120.97 o 
   0  31   0     1763.30     1962.05    121.76 o 
   1  31   0      358.77      432.41     66.75 o 
   2  31   0      249.57      241.00     77.39 o 
   3  31   0       98.18      177.43     58.71 o 
   4  31   0      470.68      491.09     73.68 o 
   5  31   0      132.49       29.64     76.41 o 
   6  31   0      112.60      151.80    131.21 o 
   7  31   0      330.34      321.85    280.68 o 
   0  32   0       54.96       44.97     87.36 o 
   1  32   0     4280.56     4596.14    179.47 o 
   2  32   0        0.76       92.44     79.40 o 
   3  32   0      135.56      110.01     69.57 o 
   4  32   0       43.81       96.00     68.81 o 
   5  32   0      971.76     1023.44    120.49 o 
   6  32   0      764.01      639.88    157.19 o 
   7  32   0      434.96      285.69    146.64 o 
   0  33   0      557.35      758.59    209.54 o 
   1  33   0      278.89      140.14     70.14 o 
   2  33   0       31.26      -88.81     88.81 o 
   3  33   0       70.37      106.68    115.73 o 
   4  33   0        0.43       91.37    109.57 o 
   5  33   0      367.54      374.88     99.91 o 
   6  33   0       23.79       36.97    116.45 o 
   0  34   0     1109.06     1042.28    272.69 o 
   1  34   0     3693.05     4136.49    237.36 o 
   2  34   0     3206.60     3455.82    186.85 o 
   3  34   0       28.14       71.43    106.75 o 
   4  34   0       90.64        0.66    113.58 o 
   5  34   0       30.92      -32.91    101.79 o 
   6  34   0        0.09      -63.23    130.20 o 
   0  35   0      142.19      224.18    131.76 o 
   1  35   0       47.80       60.49     97.31 o 
   2  35   0      158.88      205.93    120.45 o 
   3  35   0      431.79      525.80    115.09 o 
   4  35   0       87.66      125.88     89.31 o 
   5  35   0      392.45      348.94    112.62 o 
   0  36   0     4085.58     4863.17    417.48 o 
   1  36   0      696.43      917.94    197.26 o 
   2  36   0     1732.57     1751.55    161.26 o 
   3  36   0      514.52      288.48    126.42 o 
   4  36   0     2232.60     2493.35    196.95 o 
   5  36   0       18.97     -124.30    124.30 o 
   0  37   0      841.61     1011.42    226.11 o 
   1  37   0       34.25      -48.65    105.01 o 
   2  37   0        0.72      -62.50    211.31 o 
   3  37   0        0.31       12.07    107.35 o 
   4  37   0       85.67      126.97    120.76 o 
   0  38   0     5749.11     6416.75    624.50 o 
   1  38   0        0.95       63.56    154.82 o 
   2  38   0       16.56      -22.26    106.26 o 
   3  38   0      561.82      279.92    165.87 o 
   0  39   0      358.63      342.86    171.43 o 
   1  39   0      256.23      315.83    136.67 o 
   2   0   1     6986.86     6506.74    141.48 o 
   4   0   1     5058.67     5348.31    137.30 o 
   6   0   1     1849.28     1786.61     78.85 o 
   8   0   1     4588.60     4655.72    129.60 o 
  10   0   1     1108.99     1386.80    115.51 o 
  12   0   1      101.72      150.42    195.12 o 
   1   1   1      283.89      269.33      6.78 o 
   2   1   1    46094.88    46314.45    532.46 o 
   3   1   1    16843.64    17126.79    405.38 o 
   4   1   1    13870.67    13888.61    250.08 o 
   5   1   1    12108.30    12608.10    209.65 o 
   6   1   1      351.54      328.13     34.89 o 
   7   1   1     7082.57     7361.72    162.78 o 
   8   1   1      322.64      344.88     42.32 o 
   9   1   1     1274.11     1305.24     57.14 o 
  10   1   1      527.38      521.79     67.26 o 
  11   1   1       81.02       94.78     76.15 o 
  12   1   1      953.34      927.73    378.77 o 
   1   2   1      499.45      474.38      8.35 o 
   2   2   1   111199.25   105694.62   3086.80 o 
   3   2   1     2372.10     2409.87     37.62 o 
   4   2   1        0.33       15.73     14.41 o 
   5   2   1     1612.75     1568.04     47.08 o 
   6   2   1     3729.17     3711.97     80.31 o 
   7   2   1        1.30       48.26     23.64 o 
   8   2   1     4148.77     4422.82    110.85 o 
   9   2   1      678.22      668.92     50.33 o 
  10   2   1      122.60       83.00     65.30 o 
  11   2   1      920.01      770.41     99.74 o 
  12   2   1      183.07     -137.23    212.92 o 
   1   3   1     7403.64     7417.67     82.31 o 
   2   3   1     8656.27     9237.74    137.48 o 
   3   3   1     5415.05     5352.92     79.39 o 
   4   3   1      807.58      714.40     54.26 o 
   5   3   1     2010.18     1954.32     49.47 o 
   6   3   1      328.86      316.94     41.55 o 
   7   3   1     3412.72     3421.09     78.60 o 
   8   3   1     3156.32     3515.83    115.81 o 
   9   3   1     1247.90     1193.69     70.19 o 
  10   3   1      536.24      500.50     68.41 o 
  11   3   1      197.82      131.15     76.43 o 
  12   3   1      858.36      674.18    142.24 o 
   1   4   1     4561.81     4541.35     55.94 o 
   2   4   1     1111.91     1048.92     17.24 o 
   3   4   1     6864.42     7411.06    128.69 o 
   4   4   1     3846.45     3871.07     56.29 o 
   5   4   1     3249.33     3108.27     72.89 o 
   6   4   1     1102.55     1060.32     45.09 o 
   7   4   1      803.53      697.99     75.13 o 
   8   4   1      539.26      623.17     62.45 o 
   9   4   1     1641.22     1696.50     70.51 o 
  10   4   1     1159.92     1125.89     76.97 o 
  11   4   1      883.95      905.91     97.77 o 
  12   4   1      157.28       61.90    171.48 o 
   1   5   1     5599.13     5640.93     73.56 o 
   2   5   1      438.16      433.39     17.45 o 
   3   5   1     1576.44     1679.34     34.12 o 
   4   5   1      422.10      327.79     17.68 o 
   5   5   1      421.27      346.90     24.40 o 
   6   5   1      383.73      401.19     30.63 o 
   7   5   1     1056.63      976.49     86.11 o 
   8   5   1     1827.77     1738.55     87.59 o 
   9   5   1     1470.24     1513.33    114.56 o 
  10   5   1        3.16       68.14     64.10 o 
  11   5   1      116.62      -12.57     86.76 o 
  12   5   1      783.65      611.79    148.42 o 
   1   6   1     5021.06     4857.03     61.61 o 
   2   6   1     6653.12     6906.23     94.38 o 
   3   6   1    20911.98    20083.00    284.60 o 
   4   6   1     1373.20     1354.72     37.46 o 
   5   6   1     2782.89     2828.81     54.80 o 
   6   6   1     2791.80     2881.78     86.21 o 
   7   6   1     1040.82      997.19     43.01 o 
   8   6   1       82.98       50.29     41.81 o 
   9   6   1      263.65      196.05     53.71 o 
  10   6   1      694.27      571.18     70.64 o 
  11   6   1      274.74      137.43     78.66 o 
  12   6   1      795.49      687.32    201.79 o 
   1   7   1     4023.71     4068.20     53.20 o 
   2   7   1     5120.23     5166.28     73.09 o 
   3   7   1      441.05      373.13     17.91 o 
   4   7   1      655.49      568.57     25.67 o 
   5   7   1     1578.70     1485.89     43.14 o 
   6   7   1     8836.07     9027.01    165.03 o 
   7   7   1      238.54      218.81     32.17 o 
   8   7   1     2108.72     2236.93     69.24 o 
   9   7   1     1957.36     2054.89     95.04 o 
  10   7   1      169.99      141.29     56.81 o 
  11   7   1      495.66      661.67    223.98 o 
  12   7   1      196.41      219.90    114.64 o 
   1   8   1    11742.49    11634.51    169.55 o 
   2   8   1    27242.12    27913.17    418.56 o 
   3   8   1     8753.05     8421.07    126.08 o 
   4   8   1    11772.68    11724.44    193.99 o 
   5   8   1     1687.78     1808.90     39.71 o 
   6   8   1     1161.87     1106.00     44.46 o 
   7   8   1     2613.80     2581.16     72.01 o 
   8   8   1     1024.21     1056.36     57.13 o 
   9   8   1      164.62       64.46     57.06 o 
  10   8   1       35.38      -38.46     58.26 o 
  11   8   1      167.28      114.54    104.50 o 
  12   8   1       35.80       47.50    154.65 o 
   1   9   1      421.99      430.51     16.20 o 
   2   9   1     7859.02     7936.55    141.87 o 
   3   9   1    14587.69    14923.72    218.35 o 
   4   9   1     7568.54     7835.68    138.92 o 
   5   9   1     2682.08     2537.10     62.79 o 
   6   9   1     8510.48     8476.95    132.39 o 
   7   9   1     2218.60     2112.47     78.62 o 
   8   9   1     1373.03     1255.08     74.14 o 
   9   9   1      599.04      529.42     65.63 o 
  10   9   1       97.61      189.52     83.14 o 
  11   9   1      884.54      781.49    128.95 o 
  12   9   1      631.20      624.71    223.86 o 
   1  10   1      844.31      833.36     21.17 o 
   2  10   1     3294.62     3284.19     65.01 o 
   3  10   1      318.65      304.69     19.45 o 
   4  10   1      997.24      965.78     33.78 o 
   5  10   1    10120.73    10363.71    173.70 o 
   6  10   1      244.51      192.28     26.45 o 
   7  10   1     2726.83     2902.33     76.73 o 
   8  10   1      265.46      249.47     43.70 o 
   9  10   1     1341.51     1478.18    107.71 o 
  10  10   1     1349.10     1294.89     94.42 o 
  11  10   1      631.50      597.51     97.08 o 
  12  10   1      221.46      305.66    239.19 o 
   1  11   1    11694.73    11969.11    164.36 o 
   2  11   1     6805.04     7117.22    145.93 o 
   3  11   1     3233.42     3394.61     71.22 o 
   4  11   1     8709.44     8511.61    181.97 o 
   5  11   1      455.08      369.40     28.57 o 
   6  11   1      796.88      765.90     36.87 o 
   7  11   1     1818.49     1955.84     65.55 o 
   8  11   1     1203.72     1172.44     83.01 o 
   9  11   1     4578.55     4816.67    176.25 o 
  10  11   1       88.93        4.53     66.86 o 
  11  11   1      382.02      438.39    411.74 o 
   1  12   1     1518.34     1628.51     36.91 o 
   2  12   1      858.12     1001.66     39.88 o 
   3  12   1      128.04       58.01     18.31 o 
   4  12   1     2057.28     1948.02     46.60 o 
   5  12   1     4429.54     4528.95     88.48 o 
   6  12   1      557.45      493.27     35.89 o 
   7  12   1      133.59       83.60     34.08 o 
   8  12   1      385.55      419.87     69.27 o 
   9  12   1      565.65      486.19    113.09 o 
  10  12   1      162.76      101.63     66.50 o 
  11  12   1      703.90     1041.52    197.55 o 
   1  13   1     3204.86     2935.56     53.73 o 
   2  13   1     1176.92     1142.95     36.90 o 
   3  13   1      228.60      297.15     24.30 o 
   4  13   1     3137.38     3194.18    111.47 o 
   5  13   1      191.98      142.51     23.41 o 
   6  13   1     1524.94     1463.75     46.49 o 
   7  13   1      582.34      573.27     42.26 o 
   8  13   1      885.48      888.35     83.95 o 
   9  13   1      938.44      925.86     74.76 o 
  10  13   1       53.67      125.15    146.13 o 
  11  13   1      223.10      176.47    113.84 o 
   1  14   1      419.59      367.56     25.42 o 
   2  14   1     1386.32     1255.17     41.71 o 
   3  14   1     1599.28     1576.32     61.40 o 
   4  14   1     4225.44     4329.83     91.51 o 
   5  14   1     5057.26     5177.19    104.43 o 
   6  14   1      351.38      276.83     46.43 o 
   7  14   1     1055.56     1092.70     83.80 o 
   8  14   1      559.81      436.54     52.25 o 
   9  14   1       42.49      -15.70     69.19 o 
  10  14   1      194.23      261.02    116.46 o 
  11  14   1      943.14      989.51    159.14 o 
   1  15   1     1724.15     1567.59     42.56 o 
   2  15   1     2832.96     2861.28     62.08 o 
   3  15   1      108.78       39.02     28.49 o 
   4  15   1     1290.09     1427.55     68.17 o 
   5  15   1      614.98      581.01     41.12 o 
   6  15   1     2414.85     2391.46     66.88 o 
   7  15   1      958.98      978.24     52.92 o 
   8  15   1     1331.74     1159.80    110.94 o 
   9  15   1     2303.15     2450.08    132.87 o 
  10  15   1      332.84      217.98    192.50 o 
  11  15   1       71.53      -43.06    249.37 o 
   1  16   1     2015.15     1997.02     47.45 o 
   2  16   1     6475.89     6520.50    118.65 o 
   3  16   1     3508.56     3334.50     94.90 o 
   4  16   1     3915.75     3806.74     84.18 o 
   5  16   1      429.11      411.86     39.17 o 
   6  16   1      117.03       89.07     30.77 o 
   7  16   1      453.33      435.82     81.67 o 
   8  16   1      305.39      318.29     97.42 o 
   9  16   1       82.45      195.73     92.59 o 
  10  16   1      598.13      799.06    139.25 o 
  11  16   1      119.53      203.13    202.94 o 
   1  17   1      187.67      134.54     20.71 o 
   2  17   1      288.02      281.13     26.02 o 
   3  17   1     5525.28     5448.02    118.23 o 
   4  17   1    10260.59    10621.27    185.79 o 
   5  17   1     2955.97     2836.13     91.03 o 
   6  17   1      508.02      533.54     44.76 o 
   7  17   1      547.22      481.64     56.67 o 
   8  17   1      146.59       72.82     60.35 o 
   9  17   1     1876.48     1709.86    132.27 o 
  10  17   1      119.40       84.93    136.30 o 
  11  17   1      292.00      330.45    204.02 o 
   1  18   1     2760.02     2714.56     64.53 o 
   2  18   1      271.24      210.31     21.94 o 
   3  18   1     3606.26     3765.43    134.58 o 
   4  18   1     1405.15     1389.10     48.16 o 
   5  18   1     3402.77     3606.37     89.58 o 
   6  18   1     3140.42     3062.28    104.94 o 
   7  18   1      393.84      266.03     59.00 o 
   8  18   1      572.96      622.24    105.30 o 
   9  18   1      125.40      256.94    101.64 o 
  10  18   1     1281.00     1217.53    370.30 o 
  11  18   1      156.94      284.64    230.50 o 
   1  19   1     1205.33     1339.72     45.85 o 
   2  19   1     4732.47     4752.73     93.54 o 
   3  19   1     1393.61     1433.77     54.59 o 
   4  19   1     2175.77     2095.13    116.75 o 
   5  19   1      948.36      881.72     57.15 o 
   6  19   1     5590.20     5660.71    131.83 o 
   7  19   1      632.06      511.39     71.40 o 
   8  19   1      823.99      782.35    100.50 o 
   9  19   1      222.29      175.09    110.98 o 
  10  19   1      354.41      313.69    166.87 o 
   1  20   1      471.30      454.25     33.26 o 
   2  20   1       41.40       21.62     21.58 o 
   3  20   1     6996.56     7069.90    158.48 o 
   4  20   1     1735.87     1787.95     64.94 o 
   5  20   1      403.98      404.11     44.87 o 
   6  20   1     3680.33     3902.35    121.89 o 
   7  20   1     1191.96     1359.62     92.87 o 
   8  20   1      171.50      102.05     82.57 o 
   9  20   1      994.46      987.84    235.01 o 
  10  20   1     2327.07     2705.88    380.49 o 
   1  21   1     2339.81     2386.93     62.28 o 
   2  21   1      645.02      575.93     31.32 o 
   3  21   1      277.61      193.80     53.91 o 
   4  21   1      586.89      519.72     40.87 o 
   5  21   1       67.73       68.47     37.03 o 
   6  21   1      101.04       79.40     48.63 o 
   7  21   1     1187.57     1190.05    122.70 o 
   8  21   1     1742.36     1835.80    113.47 o 
   9  21   1     2218.40     2559.15    247.74 o 
   1  22   1      222.50      218.42     33.99 o 
   2  22   1     1995.10     1974.50     61.43 o 
   3  22   1     5279.89     5178.30    125.57 o 
   4  22   1     3623.51     3734.07     85.52 o 
   5  22   1      271.11      181.02     45.48 o 
   6  22   1     1771.92     1925.27     89.90 o 
   7  22   1      734.12      728.17    108.34 o 
   8  22   1      761.48      835.89    110.59 o 
   9  22   1       16.35      243.42    150.51 o 
  10  22   1      118.99      197.63    169.09 o 
   1  23   1      768.03      802.17     55.74 o 
   2  23   1      140.22       77.52     25.24 o 
   3  23   1     2546.74     2495.52     76.88 o 
   4  23   1    10926.22    12080.93    209.10 o 
   5  23   1     1271.69     1117.14     77.35 o 
   6  23   1      680.07      613.30     67.49 o 
   7  23   1      157.39      149.37     85.96 o 
   8  23   1      377.84      305.26    143.89 o 
   9  23   1      357.79      411.66    103.88 o 
  10  23   1      274.79      -35.98    170.01 o 
   1  24   1     1444.87     1386.31     47.23 o 
   2  24   1      197.27      177.99     31.89 o 
   3  24   1     2102.40     2093.65     73.92 o 
   4  24   1       45.55       55.43     38.96 o 
   5  24   1      779.62      746.20     73.03 o 
   6  24   1      865.16      862.68    103.14 o 
   7  24   1      107.88      114.26     69.62 o 
   8  24   1       36.40      -25.33    124.54 o 
   9  24   1      121.58       -0.39    118.75 o 
   1  25   1    10657.77    11012.13    188.29 o 
   2  25   1     1706.54     1773.53     69.91 o 
   3  25   1     1034.72     1083.34     65.35 o 
   4  25   1     1411.66     1440.23     64.58 o 
   5  25   1     2626.27     2653.98    107.33 o 
   6  25   1     1098.39      962.80     99.36 o 
   7  25   1     4498.41     5062.82    189.79 o 
   8  25   1      232.49      225.03    175.61 o 
   9  25   1      848.32      936.13    146.11 o 
   1  26   1     1166.20     1150.37     51.35 o 
   2  26   1     3063.40     3261.41     92.17 o 
   3  26   1     2358.22     2372.00    101.53 o 
   4  26   1     1071.17     1012.59    112.75 o 
   5  26   1      393.90      269.00     88.93 o 
   6  26   1       62.98       58.11     68.40 o 
   7  26   1      101.10      266.83     92.08 o 
   8  26   1      449.04      361.18    155.47 o 
   9  26   1      968.30     1127.48    199.90 o 
   1  27   1     1131.87     1151.86     85.47 o 
   2  27   1       82.32       30.52     36.34 o 
   3  27   1       20.82       -5.05     47.19 o 
   4  27   1     8063.15     8915.77    269.35 o 
   5  27   1      252.28      135.25     48.74 o 
   6  27   1      439.45      302.23     88.40 o 
   7  27   1     1120.46     1292.06    137.27 o 
   8  27   1      940.55     1003.75    169.64 o 
   9  27   1      145.27      124.63    115.23 o 
   1  28   1     1502.69     1490.16     97.57 o 
   2  28   1     2194.96     2213.46    106.80 o 
   3  28   1       42.96       54.94     49.05 o 
   4  28   1      259.14      218.66     76.67 o 
   5  28   1     1914.94     1996.48    109.56 o 
   6  28   1      245.85      142.20     89.46 o 
   7  28   1     2081.05     2118.82    133.78 o 
   8  28   1      491.88      504.87    161.10 o 
   1  29   1     4969.11     5317.47    147.68 o 
   2  29   1      129.89       73.09     45.97 o 
   3  29   1      178.67      192.22     65.25 o 
   4  29   1     3357.33     3626.84    203.72 o 
   5  29   1       29.59       53.41     73.99 o 
   6  29   1      137.42      180.53     71.15 o 
   7  29   1      238.93       86.49     84.27 o 
   8  29   1       77.86       68.15    155.28 o 
   1  30   1     4125.76     4302.50    113.49 o 
   2  30   1     1166.86     1134.45     80.60 o 
   3  30   1     3065.93     3355.46    117.41 o 
   4  30   1      390.95      405.38    102.17 o 
   5  30   1      212.30      178.48     94.66 o 
   6  30   1      334.12      142.57    101.89 o 
   7  30   1      840.64      878.41    105.13 o 
   8  30   1       96.16     -114.94    261.54 o 
   1  31   1     2713.54     2729.39    147.36 o 
   2  31   1     1404.32     1398.46     93.14 o 
   3  31   1       23.13       49.62     56.80 o 
   4  31   1       70.90      -54.87     65.44 o 
   5  31   1      364.92      436.50     97.61 o 
   6  31   1     1136.10     1029.71     92.69 o 
   7  31   1     1488.53     1783.57    174.39 o 
   1  32   1      568.35      607.70     88.24 o 
   2  32   1      142.29       99.21     85.62 o 
   3  32   1     1128.96     1152.17    112.16 o 
   4  32   1     1840.66     1986.56    126.24 o 
   5  32   1      161.95      170.15     63.79 o 
   6  32   1       27.66      154.02     99.42 o 
   7  32   1     1805.85     1768.98    225.86 o 
   1  33   1      502.60      411.95     80.29 o 
   2  33   1       24.68       -1.93     68.07 o 
   3  33   1     1472.78     1606.97    114.90 o 
   4  33   1     1459.10     1510.82    117.54 o 
   5  33   1     1330.06     1133.29    187.34 o 
   6  33   1      509.08      311.12    378.77 o 
   1  34   1       89.16      133.03     97.73 o 
   2  34   1      671.00      602.49    109.22 o 
   3  34   1      701.71      743.27     85.04 o 
   4  34   1       17.34       78.72     90.20 o 
   5  34   1      461.78      519.72    120.69 o 
   6  34   1      354.76     -122.99    229.16 o 
   1  35   1      500.68      373.39    105.96 o 
   2  35   1      230.11      217.10    108.30 o 
   3  35   1       80.62       39.18     75.36 o 
   4  35   1     1415.18     1623.26    147.21 o 
   5  35   1      239.41      160.59     89.21 o 
   1  36   1       76.82      -34.37     71.40 o 
   2  36   1     1972.94     1852.88    147.59 o 
   3  36   1       80.18      147.21    118.04 o 
   4  36   1      107.70       10.30    116.82 o 
   1  37   1      787.15      891.14    112.18 o 
   2  37   1       11.98      -74.44    105.24 o 
   3  37   1      509.34      560.90    150.13 o 
   4  37   1     1039.21      846.01    137.87 o 
   1  38   1       29.95       22.15    130.60 o 
   2  38   1     2072.24     2065.98    159.33 o 
   3  38   1      331.84      305.50    244.57 o 
   1  39   1     1023.75     1103.12    202.57 o 
   0   0   2     3131.38     3042.30     90.59 o 
   2   0   2    11815.13    12094.06    304.72 o 
   4   0   2     3208.45     3048.36     92.96 o 
   6   0   2     9924.48    10042.98    247.73 o 
   8   0   2    12004.91    12210.24    299.28 o 
  10   0   2     1113.66     1066.90    150.82 o 
  12   0   2      670.37      518.33    193.58 o 
   0   1   2    12139.85    11938.96    223.36 o 
   1   1   2      533.74      504.43     11.25 o 
   2   1   2    11585.46    11516.80    151.91 o 
   3   1   2     1786.98     1700.83     31.69 o 
   4   1   2      809.68      718.53     26.82 o 
   5   1   2     1130.84     1174.29     39.77 o 
   6   1   2     4544.86     4573.58    117.81 o 
   7   1   2     2822.40     2948.76    121.25 o 
   8   1   2      763.68      856.56     46.24 o 
   9   1   2      542.67      621.05     77.83 o 
  10   1   2     1540.53     1328.94     92.00 o 
  11   1   2      259.46      238.49    111.71 o 
  12   1   2      250.42      239.79    114.95 o 
   0   2   2      424.38      427.74     30.87 o 
   1   2   2       93.07       97.87      4.63 o 
   2   2   2      515.97      494.84     13.38 o 
   3   2   2    21012.96    22602.80    285.50 o 
   4   2   2     2364.09     2173.86     50.46 o 
   5   2   2     2970.18     2916.16     63.03 o 
   6   2   2      149.14      115.72     35.76 o 
   7   2   2     2505.13     2485.99     72.14 o 
   8   2   2     5327.34     5532.43    127.75 o 
   9   2   2      227.36      178.34     43.23 o 
  10   2   2      736.28      729.10     84.80 o 
  11   2   2     2764.42     3071.52    149.28 o 
  12   2   2       60.48      -71.95    171.86 o 
   0   3   2    11469.38    11707.65    353.67 o 
   1   3   2      146.66      132.96      7.28 o 
   2   3   2     4125.24     4178.17     86.35 o 
   3   3   2     1597.70     1634.49     43.35 o 
   4   3   2     1371.51     1394.32     34.72 o 
   5   3   2     7383.03     7675.75    143.03 o 
   6   3   2     1836.55     1800.20     58.49 o 
   7   3   2      688.95      746.84     87.83 o 
   8   3   2      384.79      364.44     42.30 o 
   9   3   2      496.18      479.83     53.67 o 
  10   3   2      442.08      467.27     70.24 o 
  11   3   2      541.62      442.92    106.51 o 
  12   3   2       10.13     -135.31    141.19 o 
   0   4   2    97189.72    93101.20   2624.69 o 
   1   4   2    20787.59    21663.77    234.33 o 
   2   4   2     9071.87     9391.97    119.64 o 
   3   4   2     5295.90     5531.81     97.50 o 
   4   4   2     1969.64     1811.13     40.37 o 
   5   4   2      279.81      268.92     26.37 o 
   6   4   2     6868.60     7062.96    139.87 o 
   7   4   2     1635.23     1633.76     70.23 o 
   8   4   2      221.03      155.91     45.32 o 
   9   4   2      489.15      441.46     73.61 o 
  10   4   2     1601.50     1626.71     89.14 o 
  11   4   2     1226.89     1343.03    108.98 o 
  12   4   2      475.65      420.05    101.14 o 
   0   5   2    32454.98    34367.16    645.62 o 
   1   5   2      644.28      603.40     14.02 o 
   2   5   2     1303.18     1256.12     20.91 o 
   3   5   2      165.52      145.96     11.92 o 
   4   5   2       39.42       27.67     11.20 o 
   5   5   2      197.66      184.11     27.05 o 
   6   5   2      700.39      669.36     56.93 o 
   7   5   2      419.23      340.17     36.77 o 
   8   5   2     3120.50     3329.88     96.37 o 
   9   5   2      573.87      492.93     60.19 o 
  10   5   2      942.57      913.80     89.04 o 
  11   5   2      110.08      154.53     90.53 o 
  12   5   2      354.12      246.38    135.87 o 
   0   6   2    16495.28    16437.05    248.87 o 
   1   6   2    44775.91    45609.85    650.27 o 
   2   6   2     3323.31     3340.06     48.29 o 
   3   6   2     8073.56     8136.88    112.95 o 
   4   6   2     1248.78     1244.15     35.58 o 
   5   6   2     2268.90     2391.39     56.73 o 
   6   6   2     4415.90     4500.47     87.72 o 
   7   6   2      623.14      631.91     44.76 o 
   8   6   2      838.00      706.86     55.95 o 
   9   6   2      695.56      657.00     69.02 o 
  10   6   2        8.01      -44.53     62.08 o 
  11   6   2      140.71      112.56     74.48 o 
  12   6   2      805.89      755.70    227.56 o 
   0   7   2     8199.54     8250.82    143.01 o 
   1   7   2    25200.97    25205.53    383.15 o 
   2   7   2    22063.64    22912.05    287.42 o 
   3   7   2     5734.62     5803.62     86.81 o 
   4   7   2       67.71       58.19     10.89 o 
   5   7   2     5066.39     5293.51     89.12 o 
   6   7   2     2807.94     2874.14     65.58 o 
   7   7   2     2380.38     2539.65     68.40 o 
   8   7   2       23.23       46.23     40.61 o 
   9   7   2      776.71      630.01     54.08 o 
  10   7   2      102.19       28.12     55.48 o 
  11   7   2      149.03       54.11     77.69 o 
  12   7   2      462.18      175.61    147.74 o 
   0   8   2     6651.70     6617.01     99.50 o 
   1   8   2    22359.39    23521.81    305.58 o 
   2   8   2     9392.07     9503.99    135.21 o 
   3   8   2     6379.26     6345.54     90.67 o 
   4   8   2     3616.53     3835.40     67.56 o 
   5   8   2      190.97      137.36     18.37 o 
   6   8   2     2065.71     2081.29     48.83 o 
   7   8   2      265.23      264.22     49.36 o 
   8   8   2      661.11      648.53     57.20 o 
   9   8   2     1273.87     1191.34     66.99 o 
  10   8   2      933.12      833.90     96.58 o 
  11   8   2      751.58      649.42     87.53 o 
  12   8   2       13.46      183.09    168.61 o 
   0   9   2    12817.08    12606.44    226.98 o 
   1   9   2    13033.28    13392.21    233.88 o 
   2   9   2    21982.04    22786.06    359.69 o 
   3   9   2     3759.17     3565.71     86.85 o 
   4   9   2     2145.47     2351.36     42.61 o 
   5   9   2     1023.64     1059.53     36.08 o 
   6   9   2     5377.91     5353.93     97.66 o 
   7   9   2     2529.06     2534.22     94.26 o 
   8   9   2     1682.61     1510.64     81.01 o 
   9   9   2      333.03      276.95     58.38 o 
  10   9   2      130.53      134.44     53.15 o 
  11   9   2      246.33      220.66     95.81 o 
  12   9   2        1.78      161.23    183.76 o 
   0  10   2     5857.43     6100.91    104.74 o 
   1  10   2     2316.01     2337.56     38.98 o 
   2  10   2     3609.30     3476.93     64.11 o 
   3  10   2     5329.39     5279.15     78.55 o 
   4  10   2     7638.11     8387.23    122.27 o 
   5  10   2     2247.90     2031.76     59.58 o 
   6  10   2     3147.13     3011.96    104.81 o 
   7  10   2     2897.56     3000.98     73.63 o 
   8  10   2      405.07      400.53     64.63 o 
   9  10   2     2652.66     2604.65    106.99 o 
  10  10   2     1671.37     1785.12    194.65 o 
  11  10   2      174.36      229.34    156.15 o 
   0  11   2     4009.74     4103.17     73.53 o 
   1  11   2    11157.68    11399.77    157.62 o 
   2  11   2      802.35      868.89     28.90 o 
   3  11   2      267.73      293.86     21.88 o 
   4  11   2     2727.19     2757.04     68.66 o 
   5  11   2      899.53      830.27     38.24 o 
   6  11   2      121.11       93.72     28.25 o 
   7  11   2     2490.58     2575.43     78.33 o 
   8  11   2       58.94        2.69     36.74 o 
   9  11   2     1099.43     1115.54     75.58 o 
  10  11   2     1025.24      942.55    131.57 o 
  11  11   2      542.31      589.20    151.64 o 
   0  12   2    20274.01    22119.60    492.65 o 
   1  12   2     1885.85     1770.09     34.28 o 
   2  12   2     1932.60     1682.99     44.79 o 
   3  12   2      487.24      508.72     31.83 o 
   4  12   2      242.49      236.17     24.89 o 
   5  12   2    12540.89    12905.14    214.07 o 
   6  12   2      178.73      158.61     35.62 o 
   7  12   2     4579.39     4809.30    121.64 o 
   8  12   2     1079.99     1125.93     81.13 o 
   9  12   2     2884.08     3100.03    191.13 o 
  10  12   2      136.96      -39.26     90.94 o 
  11  12   2     1503.83     1553.34    160.73 o 
   0  13   2      175.80      174.63     17.77 o 
   1  13   2     1291.47     1170.30     36.45 o 
   2  13   2      326.80      284.02     21.68 o 
   3  13   2      741.82      739.16     44.86 o 
   4  13   2     2706.23     2906.26     68.10 o 
   5  13   2      366.03      313.11     26.75 o 
   6  13   2      486.63      462.87     34.05 o 
   7  13   2      365.33      233.76     35.01 o 
   8  13   2      401.16      311.26     54.14 o 
   9  13   2      287.97      257.03     73.25 o 
  10  13   2        0.34      -28.33     86.38 o 
  11  13   2      808.50      763.28    149.28 o 
   0  14   2     1578.86     1487.28     38.98 o 
   1  14   2     3167.83     3652.72     65.16 o 
   2  14   2    22951.73    24395.81    400.52 o 
   3  14   2     1380.04     1233.88     41.00 o 
   4  14   2     1048.65      889.82     43.18 o 
   5  14   2     1998.82     1987.63     55.14 o 
   6  14   2     1182.23     1075.45     54.67 o 
   7  14   2      484.20      452.19     50.99 o 
   8  14   2     1982.76     1797.64     90.13 o 
   9  14   2      121.92       90.82     79.08 o 
  10  14   2     1810.71     1897.40    135.30 o 
  11  14   2      136.82      134.35    167.03 o 
   0  15   2    25168.00    26392.22    561.24 o 
   1  15   2     1158.96     1117.35     36.11 o 
   2  15   2     1304.01     1159.25     39.38 o 
   3  15   2      124.76      140.08     26.36 o 
   4  15   2       21.28      -27.33     27.33 o 
   5  15   2       13.02        9.81     24.62 o 
   6  15   2      755.71      710.19     43.56 o 
   7  15   2      344.62      268.06     37.19 o 
   8  15   2     3694.13     4135.47    267.04 o 
   9  15   2      166.47       97.06     72.59 o 
  10  15   2       17.89      -58.77     76.52 o 
  11  15   2       69.37       31.94    149.44 o 
   0  16   2      771.93      602.05     34.76 o 
   1  16   2    14885.86    15435.66    237.36 o 
   2  16   2     8506.76     9158.57    138.60 o 
   3  16   2     8150.45     8540.24    174.69 o 
   4  16   2     2751.60     2783.89     69.11 o 
   5  16   2       93.01       52.06     30.98 o 
   6  16   2     1773.39     1631.37     79.82 o 
   7  16   2     1096.21      972.96     66.46 o 
   8  16   2      962.87     1024.50     94.80 o 
   9  16   2      351.76      293.23     93.71 o 
  10  16   2      117.89       51.37    120.59 o 
  11  16   2       95.58       -1.99    315.52 o 
   0  17   2     2204.10     2168.96     79.51 o 
   1  17   2    12280.21    12065.95    212.80 o 
   2  17   2      818.32      809.84     34.15 o 
   3  17   2     6337.96     6522.32    167.56 o 
   4  17   2      204.65      202.42     28.87 o 
   5  17   2      558.76      494.96     41.01 o 
   6  17   2     1534.93     1537.48     74.18 o 
   7  17   2     2624.26     3077.49    188.22 o 
   8  17   2      781.82      680.14     76.89 o 
   9  17   2     1091.55     1016.48    133.23 o 
  10  17   2      310.00      118.39    113.89 o 
  11  17   2      617.82      506.46    201.13 o 
   0  18   2     1014.56      972.61    115.14 o 
   1  18   2     2652.79     2516.56     61.76 o 
   2  18   2     2835.68     2852.49     58.28 o 
   3  18   2     1216.19     1224.61     61.06 o 
   4  18   2     4020.78     3779.46    108.90 o 
   5  18   2      902.65      919.20     59.73 o 
   6  18   2     1143.53     1087.32     57.57 o 
   7  18   2     1088.98     1220.53     80.24 o 
   8  18   2      385.72      336.57     95.55 o 
   9  18   2      991.14      838.17    104.10 o 
  10  18   2      350.13       66.65    147.40 o 
   0  19   2     8526.22     8789.27    313.39 o 
   1  19   2       28.03       14.64     17.06 o 
   2  19   2    10823.22    10690.04    164.53 o 
   3  19   2      396.19      283.22     43.47 o 
   4  19   2      120.69       98.78     28.07 o 
   5  19   2      153.25      183.32     37.72 o 
   6  19   2     6280.00     6533.03    167.66 o 
   7  19   2      393.77      383.40     58.14 o 
   8  19   2     1489.84     1494.06    110.40 o 
   9  19   2      113.41       77.61     80.88 o 
  10  19   2      399.62      300.39    137.67 o 
   0  20   2     1643.57     1690.30     67.21 o 
   1  20   2     1085.22     1051.05     60.49 o 
   2  20   2     1857.70     1891.61     59.85 o 
   3  20   2     3364.68     3342.88     93.80 o 
   4  20   2     5468.62     5453.13    116.60 o 
   5  20   2        5.56       -7.20     40.80 o 
   6  20   2      120.36       42.19     49.18 o 
   7  20   2      104.31      109.60     58.10 o 
   8  20   2     1105.59     1174.24    122.65 o 
   9  20   2      174.70      153.64     85.99 o 
  10  20   2      878.70     1043.72    168.30 o 
   0  21   2      252.11      204.36     44.33 o 
   1  21   2     5384.78     5470.34    105.73 o 
   2  21   2       20.52        1.50     27.00 o 
   3  21   2      352.11      334.81     53.37 o 
   4  21   2      859.10      878.36     66.03 o 
   5  21   2     4350.70     4602.16    117.50 o 
   6  21   2      132.87       97.37     58.19 o 
   7  21   2      574.07      651.17     88.73 o 
   8  21   2       37.14       68.94     70.12 o 
   9  21   2      110.17      124.65     80.67 o 
  10  21   2      585.59      992.61    156.47 o 
   0  22   2     3148.98     3065.10    102.56 o 
   1  22   2     2315.49     2294.85     74.46 o 
   2  22   2      401.93      363.90     49.20 o 
   3  22   2     1086.35      988.90     47.05 o 
   4  22   2     3007.26     3147.89     86.38 o 
   5  22   2      108.41      130.67     43.58 o 
   6  22   2     1115.87     1214.75     78.69 o 
   7  22   2      301.63      291.10     65.12 o 
   8  22   2     1576.67     1572.68    151.81 o 
   9  22   2      333.44      443.11    109.26 o 
  10  22   2       35.77     -163.28    224.61 o 
   0  23   2      975.03      899.30     81.14 o 
   1  23   2      331.24      379.18     48.51 o 
   2  23   2      697.23      613.87     53.71 o 
   3  23   2     1897.12     1900.86     81.23 o 
   4  23   2      452.96      433.52     64.77 o 
   5  23   2      172.31      155.25     65.83 o 
   6  23   2       74.57        4.07     50.75 o 
   7  23   2      239.61      177.08     68.05 o 
   8  23   2      157.68      192.92     82.27 o 
   9  23   2       34.78       65.11     98.51 o 
   0  24   2     2068.21     2043.30     95.42 o 
   1  24   2      651.47      663.00     36.79 o 
   2  24   2      346.55      334.48     39.86 o 
   3  24   2       39.20       57.19     36.08 o 
   4  24   2     5164.60     5658.21    119.89 o 
   5  24   2      930.89     1030.46     73.35 o 
   6  24   2     1988.93     1991.92     90.49 o 
   7  24   2      132.64      146.69     71.96 o 
   8  24   2     2748.56     3069.79    177.88 o 
   9  24   2       74.66      209.43    148.14 o 
   0  25   2     2966.54     2884.86    119.88 o 
   1  25   2     1939.08     1865.01     82.56 o 
   2  25   2      653.17      600.52     41.86 o 
   3  25   2     1012.61      999.99     55.77 o 
   4  25   2      381.68      393.45     41.95 o 
   5  25   2      388.57      370.49     65.95 o 
   6  25   2      307.47      270.96     78.37 o 
   7  25   2      400.74      242.45     99.86 o 
   8  25   2       55.83       93.18     99.53 o 
   9  25   2      904.25      654.58    277.60 o 
   0  26   2     2455.61     2525.38     83.16 o 
   1  26   2      441.81      372.91     44.12 o 
   2  26   2      197.09      101.54     49.15 o 
   3  26   2       80.85       87.39     37.10 o 
   4  26   2      722.87      665.41    103.40 o 
   5  26   2     2483.61     2618.81    123.57 o 
   6  26   2      152.51      120.70     73.06 o 
   7  26   2     1423.17     1780.76    135.35 o 
   8  26   2       12.77      -43.97     65.42 o 
   9  26   2      179.32      -76.39    139.07 o 
   0  27   2     1868.15     1838.59     92.89 o 
   1  27   2      267.38      253.10     57.39 o 
   2  27   2      316.71      303.49     43.98 o 
   3  27   2      932.32      775.36     97.55 o 
   4  27   2     2131.10     2163.11     81.31 o 
   5  27   2      327.53      430.93     88.59 o 
   6  27   2      122.97      150.03     90.34 o 
   7  27   2     1099.12     1209.25    114.55 o 
   8  27   2      540.43      475.07     88.89 o 
   0  28   2     3138.69     3209.24    126.80 o 
   1  28   2      427.85      361.68     41.71 o 
   2  28   2       51.78       25.57     47.29 o 
   3  28   2     1948.66     1907.47     80.74 o 
   4  28   2      931.10      796.34     64.51 o 
   5  28   2      597.82      682.14     88.56 o 
   6  28   2      502.45      402.78    112.30 o 
   7  28   2      390.19      209.17    103.06 o 
   8  28   2      167.40       63.88    123.11 o 
   0  29   2     3415.60     3559.51    148.36 o 
   1  29   2      169.71       83.89     52.97 o 
   2  29   2      370.89      300.32     57.11 o 
   3  29   2     1528.33     1424.56     79.19 o 
   4  29   2       85.48       52.11     70.70 o 
   5  29   2      316.65      198.51     79.32 o 
   6  29   2      349.17      292.04     92.10 o 
   7  29   2      374.80      243.78    109.75 o 
   8  29   2      138.53      -56.85    196.38 o 
   0  30   2      370.72      293.00     63.76 o 
   1  30   2     1556.54     1656.23    119.43 o 
   2  30   2      344.32      361.33     67.06 o 
   3  30   2     2254.36     2493.20    120.60 o 
   4  30   2      805.69      691.84     77.15 o 
   5  30   2      728.43      652.18    121.77 o 
   6  30   2      114.68      221.48     96.41 o 
   7  30   2      140.56       43.60    106.71 o 
   0  31   2      395.35      305.48     70.75 o 
   1  31   2     1881.25     1683.05    100.08 o 
   2  31   2      835.52      810.18     81.86 o 
   3  31   2      211.93      149.72     60.18 o 
   4  31   2        6.09      -65.01     65.01 o 
   5  31   2      522.39      496.52     84.96 o 
   6  31   2      301.08      353.89    131.07 o 
   7  31   2      533.66      427.24    146.71 o 
   0  32   2      615.64      703.81    235.97 o 
   1  32   2      954.63      985.42     95.49 o 
   2  32   2     2035.83     1962.03    137.53 o 
   3  32   2     1199.16     1295.20    103.77 o 
   4  32   2      202.19      102.08     99.47 o 
   5  32   2      598.63      596.16     84.47 o 
   6  32   2      282.09      316.09    111.76 o 
   7  32   2       50.98     -130.08    130.08 o 
   0  33   2      651.41      647.71     99.18 o 
   1  33   2     1222.66     1123.12    101.05 o 
   2  33   2       99.05       35.17     62.81 o 
   3  33   2      784.32      749.01    100.26 o 
   4  33   2     1178.93     1176.76    174.75 o 
   5  33   2       17.04      109.42     85.86 o 
   6  33   2      317.07      259.75    122.10 o 
   0  34   2     3545.83     3685.14    303.08 o 
   1  34   2      215.76      138.63     68.83 o 
   2  34   2      435.34      478.83    127.55 o 
   3  34   2      133.09      157.29     82.62 o 
   4  34   2      233.98      133.22     77.01 o 
   5  34   2      658.22      590.26    127.96 o 
   6  34   2      124.41       75.52    132.83 o 
   0  35   2     1330.85     1748.28    187.30 o 
   1  35   2      292.67      342.66     93.14 o 
   2  35   2      446.25      476.88     98.56 o 
   3  35   2       20.46       93.56    100.91 o 
   4  35   2       94.82     -101.51    101.51 o 
   5  35   2      147.62      116.92     86.90 o 
   0  36   2      411.26      149.02    131.01 o 
   1  36   2      127.23      -24.56    110.38 o 
   2  36   2      681.18      831.08    115.15 o 
   3  36   2      531.62      407.51     98.45 o 
   4  36   2      606.09      784.20    148.82 o 
   0  37   2      549.25      411.79    229.97 o 
   1  37   2      340.66      419.64    142.62 o 
   2  37   2       80.52      -89.79     93.69 o 
   3  37   2       21.74      -21.08    126.74 o 
   0  38   2     1195.21      849.00    273.39 o 
   1  38   2      640.56      652.38    148.16 o 
   2  38   2      660.83      660.00    157.02 o 
   2   0   3    20279.62    20948.16    590.41 o 
   4   0   3    15151.50    15165.99    295.63 o 
   6   0   3      490.72      546.41     42.50 o 
   8   0   3     2123.86     1941.97    145.94 o 
  10   0   3      979.49      949.67     98.11 o 
   1   1   3      620.97      579.74     15.02 o 
   2   1   3    13856.07    13960.59    201.29 o 
   3   1   3    16162.54    16520.92    231.51 o 
   4   1   3     1657.06     1701.07     40.73 o 
   5   1   3     2290.58     2339.98     99.27 o 
   6   1   3      260.56      199.98     27.76 o 
   7   1   3      330.22      322.96     36.59 o 
   8   1   3     7205.72     7952.75    147.70 o 
   9   1   3       97.77       62.06     43.09 o 
  10   1   3      473.25      637.87     74.63 o 
  11   1   3      879.49      839.09     77.80 o 
  12   1   3       64.63      126.50    118.87 o 
   1   2   3      649.40      611.23     15.12 o 
   2   2   3     1740.52     1463.01     28.09 o 
   3   2   3     5106.33     5084.49     80.45 o 
   4   2   3       63.75       54.06     13.67 o 
   5   2   3    15443.91    16282.90    261.74 o 
   6   2   3     1698.79     1675.54     62.38 o 
   7   2   3     1730.35     1716.54     64.68 o 
   8   2   3      261.55      308.97     44.81 o 
   9   2   3       79.74      101.95     41.26 o 
  10   2   3      657.22      746.74     71.28 o 
  11   2   3       74.05      214.52     88.90 o 
  12   2   3       29.08     -110.42    110.42 o 
   1   3   3    14070.24    14502.97    176.62 o 
   2   3   3     7217.96     7496.35    122.23 o 
   3   3   3     7087.55     7422.55     98.68 o 
   4   3   3      634.02      597.81     28.38 o 
   5   3   3      119.50       93.75     25.86 o 
   6   3   3     5131.50     5308.09    102.69 o 
   7   3   3     3399.72     3591.51    154.09 o 
   8   3   3       60.02      -18.36     45.32 o 
   9   3   3      690.09      648.60     56.21 o 
  10   3   3      783.92      926.98     76.36 o 
  11   3   3      933.16     1062.25    106.07 o 
  12   3   3       75.12      -68.27    100.55 o 
   1   4   3    14754.89    14958.31    193.05 o 
   2   4   3      398.52      456.66     15.47 o 
   3   4   3      209.21      245.00     18.39 o 
   4   4   3       61.31       33.68     15.54 o 
   5   4   3     2013.03     2139.65     52.48 o 
   6   4   3     2603.62     2597.81     66.53 o 
   7   4   3     2772.53     3003.01    132.03 o 
   8   4   3     2240.74     2346.30     93.35 o 
   9   4   3      436.41      529.86     61.65 o 
  10   4   3      918.93      871.67     62.54 o 
  11   4   3       60.88      121.23    112.03 o 
  12   4   3      176.84      132.69     99.38 o 
   1   5   3     1216.07     1209.63     21.52 o 
   2   5   3     3597.04     3640.41     49.53 o 
   3   5   3     1234.03     1138.71     27.76 o 
   4   5   3    10419.53    10993.88    165.11 o 
   5   5   3     1476.86     1358.95     48.89 o 
   6   5   3     3950.79     4042.58     86.11 o 
   7   5   3      516.84      503.48     54.62 o 
   8   5   3     1436.02     1441.61    108.37 o 
   9   5   3      701.75      712.08    127.37 o 
  10   5   3     1557.63     1620.56     81.27 o 
  11   5   3      236.77      182.88     75.91 o 
  12   5   3      538.92      552.15    187.56 o 
   1   6   3     1596.73     1500.49     23.38 o 
   2   6   3      726.75      629.20     15.32 o 
   3   6   3      908.03      918.33     28.48 o 
   4   6   3     1115.40     1161.63     32.37 o 
   5   6   3     4354.00     4522.85     73.72 o 
   6   6   3     2029.21     2103.15     55.09 o 
   7   6   3     8128.74     8620.18    169.62 o 
   8   6   3     1062.77     1054.71     79.07 o 
   9   6   3       20.95       67.09     54.43 o 
  10   6   3      297.48      345.20     71.37 o 
  11   6   3      536.50      424.23    101.65 o 
  12   6   3       77.92      194.69    294.94 o 
   1   7   3     1841.43     1824.04     28.94 o 
   2   7   3      494.96      443.17     13.84 o 
   3   7   3     6285.49     6617.77     80.57 o 
   4   7   3     1450.14     1386.39     31.26 o 
   5   7   3     1167.56     1027.90     33.53 o 
   6   7   3      655.11      592.93     53.50 o 
   7   7   3     4418.58     4507.94     91.96 o 
   8   7   3      199.09      138.46     35.72 o 
   9   7   3      549.45      447.10     62.62 o 
  10   7   3      266.70      190.01     73.87 o 
  11   7   3      380.79      243.88     82.47 o 
  12   7   3      654.41      723.24    252.48 o 
   1   8   3     7669.37     7577.42    122.33 o 
   2   8   3     2143.88     2126.67     35.70 o 
   3   8   3     1437.78     1315.25     29.22 o 
   4   8   3    16324.38    16860.06    270.21 o 
   5   8   3      239.01      179.02     28.39 o 
   6   8   3     5849.76     6036.22    146.83 o 
   7   8   3     1454.25     1490.12     75.41 o 
   8   8   3      283.74      252.89     44.86 o 
   9   8   3      225.59      158.85     57.39 o 
  10   8   3      102.27       47.34     68.98 o 
  11   8   3      824.57      842.95    118.20 o 
   1   9   3      859.11      886.58     25.53 o 
   2   9   3    17288.79    17993.93    254.90 o 
   3   9   3      986.04      813.12     25.08 o 
   4   9   3      768.08      804.13     38.18 o 
   5   9   3      453.19      404.83     37.02 o 
   6   9   3      804.32      728.60     38.42 o 
   7   9   3      656.80      615.75     38.58 o 
   8   9   3      686.94      644.07     79.49 o 
   9   9   3     1531.15     1515.77     85.38 o 
  10   9   3      667.52      404.00    121.41 o 
  11   9   3      444.16      540.82    112.53 o 
   1  10   3    16962.20    18039.34    241.70 o 
   2  10   3       12.42       -0.02     11.45 o 
   3  10   3    22178.37    23351.58    297.31 o 
   4  10   3      723.20      629.46     28.68 o 
   5  10   3     2094.56     1967.06     58.70 o 
   6  10   3      871.01      788.47     42.78 o 
   7  10   3      716.57      699.34     60.91 o 
   8  10   3       20.74       18.51     34.48 o 
   9  10   3      201.96       95.45    126.72 o 
  10  10   3      279.53      384.78    112.88 o 
  11  10   3     1102.04      938.51    128.37 o 
   1  11   3     1793.04     2012.36     47.00 o 
   2  11   3     3436.26     3458.71     59.08 o 
   3  11   3     7014.13     6968.21    102.07 o 
   4  11   3     6459.15     6891.80    127.47 o 
   5  11   3     9498.05     9754.34    158.47 o 
   6  11   3       51.60       -7.19     27.24 o 
   7  11   3      706.29      568.76     40.07 o 
   8  11   3      864.72      799.42     63.36 o 
   9  11   3      983.67     1138.01     84.00 o 
  10  11   3      612.59      739.51    210.65 o 
  11  11   3      920.10     1010.20    155.96 o 
   1  12   3      423.78      330.56     20.25 o 
   2  12   3     3423.53     3633.59     64.67 o 
   3  12   3     1883.32     1856.70     41.94 o 
   4  12   3     1203.15     1129.43     42.20 o 
   5  12   3      612.27      529.66     30.04 o 
   6  12   3     3058.56     3014.62     84.53 o 
   7  12   3      131.64       97.41     35.14 o 
   8  12   3      419.25      452.51    100.86 o 
   9  12   3     1087.58     1189.35    182.51 o 
  10  12   3      163.96      115.67    106.95 o 
  11  12   3     1240.31     1455.49    200.74 o 
   1  13   3     5081.13     5739.54     83.53 o 
   2  13   3    28520.26    30230.32    479.70 o 
   3  13   3     4041.26     3928.10     73.52 o 
   4  13   3      826.64      766.15     34.53 o 
   5  13   3     4961.50     4988.89    106.39 o 
   6  13   3     4076.33     3952.71     89.93 o 
   7  13   3      707.52      615.82     44.48 o 
   8  13   3      311.45      303.59     67.47 o 
   9  13   3      198.16      129.69     65.41 o 
  10  13   3      562.37      336.01    106.82 o 
  11  13   3      553.61      699.01    171.32 o 
   1  14   3     1482.71     1381.92     34.12 o 
   2  14   3     4080.09     4214.99     78.67 o 
   3  14   3     9879.85    10155.33    164.98 o 
   4  14   3      268.72      250.08     30.00 o 
   5  14   3       67.45       38.77     24.12 o 
   6  14   3     5606.37     6020.88    186.62 o 
   7  14   3      581.72      553.98     67.41 o 
   8  14   3      390.01      422.77     67.20 o 
   9  14   3      199.86      201.06     90.72 o 
  10  14   3      458.39      507.43    109.62 o 
  11  14   3      113.44      291.17    128.21 o 
   1  15   3      820.20      857.63     32.22 o 
   2  15   3     3075.52     2763.29     59.68 o 
   3  15   3     8080.69     8152.75    133.80 o 
   4  15   3       37.17      -17.82     21.93 o 
   5  15   3     1840.50     1928.69     82.41 o 
   6  15   3     4601.10     4900.09    124.46 o 
   7  15   3      404.04      466.02     50.52 o 
   8  15   3       98.49       75.09     62.82 o 
   9  15   3      139.18      229.27     91.10 o 
  10  15   3     1262.88     1363.70    113.47 o 
  11  15   3      301.25      -51.46    154.70 o 
   1  16   3       46.74       31.32     18.31 o 
   2  16   3      244.79      291.76     30.21 o 
   3  16   3      178.04      121.32     24.39 o 
   4  16   3      984.76      940.63     44.18 o 
   5  16   3     2307.06     2262.36     71.10 o 
   6  16   3    11860.09    12345.82    246.06 o 
   7  16   3     1593.69     1624.38    120.05 o 
   8  16   3      611.13      575.71     76.08 o 
   9  16   3        9.81      134.41     94.05 o 
  10  16   3      253.18      154.77    109.71 o 
  11  16   3      327.20      347.60    155.12 o 
   1  17   3      221.96      139.73     24.27 o 
   2  17   3      567.98      430.73     32.50 o 
   3  17   3     3300.76     3276.11     79.53 o 
   4  17   3     1162.84     1091.65     77.38 o 
   5  17   3      862.02      865.68     51.42 o 
   6  17   3     1059.66     1173.67     57.67 o 
   7  17   3     1635.01     1782.14    180.71 o 
   8  17   3      657.26      673.19     95.14 o 
   9  17   3     1897.54     1984.86    158.55 o 
  10  17   3      419.82      406.75    120.16 o 
   1  18   3      115.93      113.82     23.25 o 
   2  18   3     4241.26     4410.89     90.00 o 
   3  18   3     1349.82     1214.16     43.93 o 
   4  18   3     6844.73     7169.63    139.64 o 
   5  18   3     4357.77     4719.25    103.71 o 
   6  18   3     2408.22     2542.40     81.68 o 
   7  18   3     1292.92     1426.09    123.18 o 
   8  18   3      174.74      148.87     64.55 o 
   9  18   3      261.54      162.62     76.96 o 
  10  18   3      540.79      389.91     93.49 o 
   1  19   3       43.42        1.28     18.82 o 
   2  19   3     2448.17     2501.18     56.13 o 
   3  19   3     1641.57     1751.86     73.64 o 
   4  19   3      667.42      641.88     45.63 o 
   5  19   3     1271.89     1260.98    113.77 o 
   6  19   3     1456.07     1418.24     82.13 o 
   7  19   3     1089.51      969.04     69.51 o 
   8  19   3     1097.07     1185.59     85.37 o 
   9  19   3       75.65      178.95     82.77 o 
  10  19   3     1108.45     1324.05    134.97 o 
   1  20   3      892.10      773.05     35.68 o 
   2  20   3     2900.37     2990.09     68.66 o 
   3  20   3       12.09        1.36     27.29 o 
   4  20   3     1131.04      965.32     64.73 o 
   5  20   3       12.23       36.49     43.23 o 
   6  20   3      300.19      215.92     41.62 o 
   7  20   3      515.04      444.04     77.65 o 
   8  20   3      328.66      318.44     66.46 o 
   9  20   3      814.32      612.06    111.28 o 
  10  20   3      668.02      811.50    143.12 o 
   1  21   3     1395.25     1287.93     51.44 o 
   2  21   3     1659.16     1646.50     52.85 o 
   3  21   3     5111.42     5078.52    118.54 o 
   4  21   3     4418.07     4606.01    105.40 o 
   5  21   3       52.53       84.57     39.71 o 
   6  21   3     1003.78      958.78     79.64 o 
   7  21   3     1297.59     1164.61     89.64 o 
   8  21   3      282.42      236.00    114.68 o 
   9  21   3      230.52      268.90     94.23 o 
  10  21   3       82.10       24.94    117.42 o 
   1  22   3      688.05      677.93     77.97 o 
   2  22   3     8980.32     9220.46    174.16 o 
   3  22   3      535.30      489.41     42.82 o 
   4  22   3      395.38      435.92     54.09 o 
   5  22   3      153.53       60.16     43.89 o 
   6  22   3      988.14      954.78     70.12 o 
   7  22   3       96.50       11.07     75.06 o 
   8  22   3      116.34       88.81     72.92 o 
   9  22   3       15.15       37.84     90.89 o 
  10  22   3     1077.54     1083.93    199.83 o 
   1  23   3       48.70       14.79     27.78 o 
   2  23   3     7558.26     7837.36    145.45 o 
   3  23   3     6045.27     6191.97    132.03 o 
   4  23   3      828.63      832.35     81.46 o 
   5  23   3     1300.52     1370.46    105.13 o 
   6  23   3      977.29      819.92     76.72 o 
   7  23   3       42.03       55.04     61.26 o 
   8  23   3      824.94      734.33     91.94 o 
   9  23   3      123.85      -97.98    110.10 o 
   1  24   3     2442.06     2234.89     77.78 o 
   2  24   3     4981.69     5255.97    118.73 o 
   3  24   3       37.10       26.09     28.79 o 
   4  24   3      963.80      984.81     52.75 o 
   5  24   3     4103.31     4078.54    146.93 o 
   6  24   3      507.12      509.36     78.87 o 
   7  24   3     1110.96     1164.72     98.52 o 
   8  24   3      142.56       98.08     69.15 o 
   9  24   3       61.26      162.82    108.63 o 
   1  25   3      741.83      726.81     52.36 o 
   2  25   3     3450.48     3438.39    117.15 o 
   3  25   3     2013.31     1864.07     87.84 o 
   4  25   3      945.67      890.27     51.99 o 
   5  25   3     1585.89     1662.24     86.06 o 
   6  25   3     1357.54     1528.91     83.81 o 
   7  25   3     1342.15     1423.27    126.26 o 
   8  25   3      120.95      -49.49     90.42 o 
   9  25   3       70.16     -113.14    118.46 o 
   1  26   3      289.44      263.86     38.64 o 
   2  26   3      192.64      332.56     49.63 o 
   3  26   3     2040.03     2023.08     79.72 o 
   4  26   3      257.92      244.60     42.26 o 
   5  26   3     1456.79     1534.35     78.72 o 
   6  26   3     1633.90     1569.53    108.31 o 
   7  26   3      792.52      788.22     86.80 o 
   8  26   3      246.27      112.20    102.29 o 
   9  26   3       87.37      187.44    115.40 o 
   1  27   3     2530.34     2447.86     78.80 o 
   2  27   3     1005.84     1037.84     53.07 o 
   3  27   3      293.62      222.10     46.63 o 
   4  27   3      226.82      208.35     42.69 o 
   5  27   3      354.87      268.77     49.91 o 
   6  27   3      377.72      303.53     65.66 o 
   7  27   3      413.92      283.77     83.68 o 
   8  27   3      547.15      426.23    140.98 o 
   1  28   3      276.48      262.18     45.12 o 
   2  28   3       34.68       47.97     39.44 o 
   3  28   3     2063.31     2043.08     99.22 o 
   4  28   3     1107.79     1166.39     79.49 o 
   5  28   3       91.99       38.09     69.03 o 
   6  28   3     1589.36     1657.80    111.10 o 
   7  28   3      951.75      738.90    152.05 o 
   8  28   3       61.94      -44.56    101.64 o 
   1  29   3      300.32      179.15     50.81 o 
   2  29   3     1511.87     1593.97     77.38 o 
   3  29   3      595.46      406.91     69.29 o 
   4  29   3      403.50      393.80     64.23 o 
   5  29   3      119.22      143.61     74.39 o 
   6  29   3      298.13      401.81    100.77 o 
   7  29   3     1565.21     1784.47    140.49 o 
   8  29   3      491.43      564.41    104.19 o 
   1  30   3      381.95      464.99     55.90 o 
   2  30   3      257.99      207.58     46.54 o 
   3  30   3      267.86      327.37     80.57 o 
   4  30   3      228.46      137.78    100.78 o 
   5  30   3      151.66      188.91     70.95 o 
   6  30   3       94.31       26.54     84.48 o 
   7  30   3      705.63      663.82    119.95 o 
   1  31   3       46.55       40.55     56.44 o 
   2  31   3      362.32      355.20     61.18 o 
   3  31   3      492.15      533.73     76.94 o 
   4  31   3       92.08      194.56     81.08 o 
   5  31   3      221.21      142.56     87.39 o 
   6  31   3       35.02      -97.63     97.63 o 
   7  31   3     1852.44     1656.33    141.65 o 
   1  32   3     1049.12     1150.21    192.32 o 
   2  32   3     1539.21     1481.55     82.76 o 
   3  32   3     1421.97     1343.86    186.95 o 
   4  32   3      665.43      552.24     73.75 o 
   5  32   3      159.57      107.49     81.49 o 
   6  32   3       23.66       -4.79     94.71 o 
   1  33   3      370.50      386.06     64.60 o 
   2  33   3      832.49      788.07     84.81 o 
   3  33   3       19.86       41.59     71.24 o 
   4  33   3      708.30      887.73    120.08 o 
   5  33   3       74.71       30.63     86.47 o 
   6  33   3      236.49      363.06    156.25 o 
   1  34   3      514.20      416.34     89.97 o 
   2  34   3       17.20      -12.34     72.60 o 
   3  34   3     1674.98     1823.14    116.31 o 
   4  34   3      538.53      440.64    125.76 o 
   5  34   3       39.55      -70.65     92.09 o 
   1  35   3      667.47      566.04    109.96 o 
   2  35   3       21.12       -1.98     92.02 o 
   3  35   3      626.96      590.34     96.20 o 
   4  35   3       23.25       74.48     92.54 o 
   5  35   3      559.24      507.43    155.59 o 
   1  36   3       62.83     -130.89    301.85 o 
   2  36   3      424.95      431.61    166.37 o 
   3  36   3      471.27      316.69    132.02 o 
   4  36   3      303.89      264.93    103.15 o 
   1  37   3      128.80      -31.43    129.82 o 
   2  37   3      844.63     1229.16    245.46 o 
   3  37   3      133.77      -51.36    112.40 o 
   1  38   3       38.66     -137.92    137.92 o 
   0   0   4     3355.62     3480.26     96.01 o 
   2   0   4     7025.14     6696.24    144.33 o 
   4   0   4      431.00      434.41     42.83 o 
   6   0   4    11743.23    12196.47    266.46 o 
   8   0   4     2716.99     2813.27    180.67 o 
  10   0   4     1322.24     1628.73    172.52 o 
  12   0   4      434.64      693.55    495.53 o 
   0   1   4    24579.12    25569.47    442.24 o 
   1   1   4     3300.61     3256.38     45.56 o 
   2   1   4    14529.36    15076.30    177.98 o 
   3   1   4     6353.54     6697.59     96.70 o 
   4   1   4      535.05      529.80     24.07 o 
   5   1   4      137.60       92.70     24.36 o 
   6   1   4     6258.84     6496.70    112.00 o 
   7   1   4     3573.88     3724.74     85.82 o 
   8   1   4      148.57      193.74     55.25 o 
   9   1   4      121.48       15.92     45.53 o 
  10   1   4     2065.76     2179.68    102.28 o 
  11   1   4       16.95      -23.42     62.09 o 
  12   1   4      260.06      323.74    101.53 o 
   0   2   4    17288.99    17456.30    295.63 o 
   1   2   4    19788.40    20409.46    248.06 o 
   2   2   4     7270.66     7852.41    115.48 o 
   3   2   4     1053.16      922.24     26.66 o 
   4   2   4      295.30      243.16     18.99 o 
   5   2   4      646.36      728.54     46.99 o 
   6   2   4      650.84      627.72     35.69 o 
   7   2   4     2579.44     2807.14     78.11 o 
   8   2   4     1964.25     2035.34     69.40 o 
   9   2   4      995.54     1061.20     67.31 o 
  10   2   4        6.77      -47.03     56.89 o 
  11   2   4      440.26      462.72    107.17 o 
  12   2   4      316.10        0.00    190.08 o 
   0   3   4     3976.31     4343.79     96.09 o 
   1   3   4    16505.69    17567.32    234.87 o 
   2   3   4      344.69      325.60     15.79 o 
   3   3   4     8342.37     9234.77    137.89 o 
   4   3   4     1511.32     1617.51     46.92 o 
   5   3   4     1782.81     1715.35     53.03 o 
   6   3   4     1065.42     1134.06     65.17 o 
   7   3   4     3665.50     3814.83     89.55 o 
   8   3   4      231.63      160.59     48.94 o 
   9   3   4      993.64     1056.16    101.11 o 
  10   3   4      474.06      527.58     71.12 o 
  11   3   4      114.02      -10.94     74.37 o 
  12   3   4      309.90      543.88    252.05 o 
   0   4   4      623.49      663.96     53.85 o 
   1   4   4     2185.11     2398.13     36.06 o 
   2   4   4     5505.39     5885.81     76.67 o 
   3   4   4     3164.23     3132.58     55.94 o 
   4   4   4      772.57      752.76     32.63 o 
   5   4   4      396.58      320.51     30.04 o 
   6   4   4     1415.98     1414.00     67.05 o 
   7   4   4      933.25     1003.13     79.53 o 
   8   4   4     2445.48     2646.19    148.18 o 
   9   4   4     2970.19     3099.00     91.37 o 
  10   4   4     1550.53     1681.67     91.09 o 
  11   4   4      247.59      127.49    122.43 o 
   0   5   4    17131.49    19009.61    496.39 o 
   1   5   4     1141.50     1191.17     25.54 o 
   2   5   4      792.79      689.07     20.64 o 
   3   5   4     6160.65     6690.04     90.21 o 
   4   5   4      983.53      901.95     31.91 o 
   5   5   4      224.80      163.79     20.50 o 
   6   5   4     2091.18     1970.30     57.08 o 
   7   5   4      739.31      647.79     48.55 o 
   8   5   4     1368.89     1484.70     71.33 o 
   9   5   4     1469.64     1390.95     70.76 o 
  10   5   4      239.84      163.83     61.55 o 
  11   5   4      416.44      421.50    151.71 o 
   0   6   4    15339.88    17801.72    521.79 o 
   1   6   4     8421.90     8484.78    102.96 o 
   2   6   4       75.25       41.27      9.55 o 
   3   6   4      709.11      615.97     30.45 o 
   4   6   4      686.90      597.06     21.02 o 
   5   6   4     3110.40     3126.31     73.65 o 
   6   6   4      104.75       91.84     28.68 o 
   7   6   4      552.41      514.64     68.27 o 
   8   6   4     4398.59     4786.22    140.71 o 
   9   6   4      979.40     1004.25     90.45 o 
  10   6   4      901.94     1011.34     89.94 o 
  11   6   4     1004.92     1139.55    124.71 o 
   0   7   4    11160.12    12106.22    237.69 o 
   1   7   4     1579.59     1385.46     24.84 o 
   2   7   4     3638.58     3936.45     59.50 o 
   3   7   4       51.67       47.92     11.12 o 
   4   7   4     5977.49     6298.10    102.97 o 
   5   7   4      318.74      218.44     18.65 o 
   6   7   4      834.64      796.35     38.14 o 
   7   7   4     1108.66     1017.38     58.42 o 
   8   7   4      956.54      924.29     94.89 o 
   9   7   4      149.22      134.27     49.81 o 
  10   7   4      174.18      341.73     98.21 o 
  11   7   4      841.70      987.98    102.83 o 
   0   8   4      349.00      288.50     21.91 o 
   1   8   4     5602.46     6220.60     75.50 o 
   2   8   4       96.54       78.43     10.72 o 
   3   8   4      438.00      423.86     19.09 o 
   4   8   4      518.09      488.68     21.56 o 
   5   8   4     3397.47     3262.14     69.02 o 
   6   8   4      759.12      696.02     37.74 o 
   7   8   4     3941.26     4072.22     87.04 o 
   8   8   4     1898.32     2007.67     70.89 o 
   9   8   4     3348.48     3495.21    109.85 o 
  10   8   4      236.72      267.35    163.15 o 
  11   8   4      523.00      441.69     80.90 o 
   0   9   4      138.04      120.89     30.99 o 
   1   9   4    13083.63    14208.20    165.10 o 
   2   9   4     2902.80     3248.99     52.77 o 
   3   9   4      121.57      114.81     12.22 o 
   4   9   4     5118.34     5424.67     81.62 o 
   5   9   4      375.52      354.52     52.16 o 
   6   9   4     1035.63      981.67     88.89 o 
   7   9   4      907.98      759.64     47.87 o 
   8   9   4      389.13      357.21     54.50 o 
   9   9   4       52.09       16.66     59.14 o 
  10   9   4      799.79      907.58    165.68 o 
  11   9   4      644.00      698.16    100.24 o 
   0  10   4    13290.84    15021.70    228.10 o 
   1  10   4       39.10       11.96      9.93 o 
   2  10   4    17222.54    18822.79    250.89 o 
   3  10   4     4269.49     4087.18     64.80 o 
   4  10   4      881.71      887.08     28.18 o 
   5  10   4      454.23      469.50     32.19 o 
   6  10   4     2250.72     2102.40     60.72 o 
   7  10   4       83.41       59.24     34.84 o 
   8  10   4      388.83      383.78     51.39 o 
   9  10   4     2305.49     2382.48    122.66 o 
  10  10   4      413.74      449.24     81.96 o 
  11  10   4      354.47      408.09    129.86 o 
   0  11   4     4160.16     5044.49    124.40 o 
   1  11   4      297.20      313.75     30.72 o 
   2  11   4     8382.87     8964.26    124.25 o 
   3  11   4     4954.38     5564.80     88.45 o 
   4  11   4     1420.98     1351.75     54.60 o 
   5  11   4      552.57      457.53     33.47 o 
   6  11   4     2424.75     2509.30     81.03 o 
   7  11   4      645.92      607.40     48.41 o 
   8  11   4      366.75      401.05     50.94 o 
   9  11   4       38.96      -68.15     68.15 o 
  10  11   4       74.47      -57.17     74.28 o 
  11  11   4     1729.18     2287.28    183.67 o 
   0  12   4     2705.08     2394.43     62.21 o 
   1  12   4    25100.23    26678.55    387.60 o 
   2  12   4     1485.65     1552.23     38.97 o 
   3  12   4     2535.21     2484.96     52.52 o 
   4  12   4      130.37       71.96     18.99 o 
   5  12   4     3309.52     3499.24     71.06 o 
   6  12   4      365.70      365.82     34.68 o 
   7  12   4     1971.33     1841.33     86.64 o 
   8  12   4      147.29      166.09     61.46 o 
   9  12   4      102.94       49.22     71.31 o 
  10  12   4     1086.10      961.74     92.13 o 
  11  12   4      134.78       61.58    120.02 o 
   0  13   4      126.88      116.05     19.12 o 
   1  13   4      137.18      100.83     18.78 o 
   2  13   4     1997.35     2008.14     49.48 o 
   3  13   4      691.01      671.96     26.69 o 
   4  13   4     3835.03     3914.27     79.68 o 
   5  13   4      146.26       94.68     34.22 o 
   6  13   4      374.56      391.66     43.52 o 
   7  13   4     1283.00     1275.63     69.39 o 
   8  13   4       40.65      -25.18     48.92 o 
   9  13   4      148.45      176.36    135.41 o 
  10  13   4      157.12      112.54     82.64 o 
  11  13   4      425.52      344.23    191.91 o 
   0  14   4     4471.25     4557.93     95.63 o 
   1  14   4      763.37      711.47     38.90 o 
   2  14   4     2270.99     1998.48     52.03 o 
   3  14   4     7654.86     7862.21    211.42 o 
   4  14   4     2694.74     2664.97     79.21 o 
   5  14   4     3311.98     3567.65     88.11 o 
   6  14   4     1765.14     1699.65     64.34 o 
   7  14   4     1090.57     1191.16     68.98 o 
   8  14   4      469.34      420.41     69.15 o 
   9  14   4      392.04      585.34    129.86 o 
  10  14   4     1989.15     2094.59    130.75 o 
  11  14   4      178.76      212.81    188.26 o 
   0  15   4      204.28      175.88     30.79 o 
   1  15   4      473.85      416.36     38.72 o 
   2  15   4       44.83       19.89     17.77 o 
   3  15   4       88.45       46.25     17.69 o 
   4  15   4     5362.05     5557.29    129.35 o 
   5  15   4     1048.53     1029.17     54.88 o 
   6  15   4      564.79      563.15     47.60 o 
   7  15   4      201.19      179.14     48.35 o 
   8  15   4      138.52       71.28     52.09 o 
   9  15   4      162.53      495.11    105.44 o 
  10  15   4      812.64      885.18    125.70 o 
  11  15   4      150.13      184.52    128.38 o 
   0  16   4    17727.74    18961.10    316.99 o 
   1  16   4      599.65      497.96     33.68 o 
   2  16   4     1541.41     1616.29     70.88 o 
   3  16   4       70.95       24.95     23.47 o 
   4  16   4     5870.50     6064.97    146.05 o 
   5  16   4     4660.64     4615.01    114.17 o 
   6  16   4      600.04      604.22     56.36 o 
   7  16   4      644.05      561.50     59.39 o 
   8  16   4      178.22      113.54     83.24 o 
   9  16   4      346.63      394.20     86.41 o 
  10  16   4       41.64       43.65     99.83 o 
   0  17   4     4075.85     4445.90    157.02 o 
   1  17   4      223.61      198.15     23.74 o 
   2  17   4       78.41       -1.46     28.84 o 
   3  17   4     3146.51     3051.71     68.39 o 
   4  17   4      745.58      603.91     45.61 o 
   5  17   4      577.59      446.03     53.45 o 
   6  17   4      402.52      413.57     57.53 o 
   7  17   4      118.98      167.53     58.98 o 
   8  17   4      166.18      115.90     61.69 o 
   9  17   4      360.62      553.40     96.10 o 
  10  17   4      427.79      728.82    223.86 o 
   0  18   4       44.55       41.38     32.07 o 
   1  18   4      388.74      356.13     29.86 o 
   2  18   4      769.31      684.15     47.56 o 
   3  18   4       21.33       -8.46     24.24 o 
   4  18   4     7017.91     7136.02    144.12 o 
   5  18   4     4471.76     4641.66    143.34 o 
   6  18   4      489.42      427.40     54.50 o 
   7  18   4      206.21      158.56     59.64 o 
   8  18   4     2524.79     2885.37    130.63 o 
   9  18   4       46.49       99.62     75.33 o 
  10  18   4      206.29      161.60    140.71 o 
   0  19   4      115.04       68.64     40.77 o 
   1  19   4      985.59      852.79     35.93 o 
   2  19   4       42.98       43.57     24.16 o 
   3  19   4      715.03      630.73     56.65 o 
   4  19   4      499.42      490.28     46.77 o 
   5  19   4       86.86      114.67     41.04 o 
   6  19   4     2464.64     2679.39    100.43 o 
   7  19   4      277.35      184.58     59.37 o 
   8  19   4       56.92       99.13     80.14 o 
   9  19   4      125.77       20.82     80.83 o 
  10  19   4      122.05     -129.36    129.36 o 
   0  20   4     1798.33     1850.73     93.03 o 
   1  20   4      315.92      270.11     28.91 o 
   2  20   4      713.34      737.25     36.74 o 
   3  20   4     2020.92     2031.61     65.30 o 
   4  20   4     5653.16     5952.30    129.86 o 
   5  20   4      662.23      786.35     54.31 o 
   6  20   4     1516.47     1509.40     78.01 o 
   7  20   4       92.18       85.75     64.70 o 
   8  20   4      701.64      562.20     91.15 o 
   9  20   4      589.24      562.83    126.89 o 
  10  20   4      142.24      486.85    167.86 o 
   0  21   4     1659.32     1499.81     75.03 o 
   1  21   4     3963.70     4032.38     82.65 o 
   2  21   4      737.06      717.54     42.98 o 
   3  21   4      288.44      297.03     38.86 o 
   4  21   4      433.65      482.23     50.36 o 
   5  21   4      648.56      677.17     55.54 o 
   6  21   4      609.93      605.37     68.60 o 
   7  21   4     1307.21     1291.24    159.36 o 
   8  21   4       76.32        9.71     79.16 o 
   9  21   4      294.95      343.39     86.61 o 
  10  21   4      440.07      658.09    159.88 o 
   0  22   4    11415.41    11994.40    446.58 o 
   1  22   4     2063.71     2064.73     72.85 o 
   2  22   4      739.40      627.59     42.23 o 
   3  22   4      227.19      190.20     41.16 o 
   4  22   4     1292.54     1320.90     74.13 o 
   5  22   4      404.71      418.86     48.89 o 
   6  22   4       91.93      180.27     82.27 o 
   7  22   4      966.12      851.68     82.80 o 
   8  22   4      105.79       79.40     93.25 o 
   9  22   4      973.42      805.24    122.84 o 
   0  23   4    12115.52    12889.42    446.96 o 
   1  23   4      124.84       78.25     30.51 o 
   2  23   4     1470.86     1438.50     82.15 o 
   3  23   4     1855.68     1878.12     67.80 o 
   4  23   4      129.64      129.77     38.83 o 
   5  23   4      111.77       91.14     48.78 o 
   6  23   4      409.60      356.18     83.05 o 
   7  23   4      578.50      529.89    113.15 o 
   8  23   4      280.65      131.06     83.45 o 
   9  23   4      292.92      199.72     91.99 o 
   0  24   4      293.92      163.25     51.08 o 
   1  24   4      428.43      438.01     48.99 o 
   2  24   4     5838.83     6177.32    136.04 o 
   3  24   4     3114.24     3279.09     85.67 o 
   4  24   4     1829.30     1680.59     69.79 o 
   5  24   4      220.09       67.72     62.73 o 
   6  24   4      311.11      273.13     72.70 o 
   7  24   4      307.29      195.41     71.31 o 
   8  24   4      416.74      567.68    115.01 o 
   9  24   4       55.19     -123.28    123.28 o 
   0  25   4     2151.83     2137.85    117.45 o 
   1  25   4     2267.13     2335.39     69.23 o 
   2  25   4      155.20       95.17     35.25 o 
   3  25   4     1847.51     1688.12     67.34 o 
   4  25   4       90.65      187.97     46.88 o 
   5  25   4      784.50      904.44     70.77 o 
   6  25   4      868.56      699.57     92.09 o 
   7  25   4      328.97      338.96    122.75 o 
   8  25   4       73.53       77.10     79.66 o 
   9  25   4      900.50      794.88    128.63 o 
   0  26   4     1875.12     1747.19    106.21 o 
   1  26   4     4052.54     4126.69    124.51 o 
   2  26   4     1138.69     1139.72     88.14 o 
   3  26   4     3043.08     3038.07     97.07 o 
   4  26   4      271.52      204.25     42.39 o 
   5  26   4      542.82      464.72     80.66 o 
   6  26   4      277.89      257.85     71.91 o 
   7  26   4     1213.79     1331.22    153.69 o 
   8  26   4       92.27      347.34     93.01 o 
   0  27   4      646.71      490.40     62.23 o 
   1  27   4     2383.40     2353.18     93.23 o 
   2  27   4     3769.36     3798.15    102.09 o 
   3  27   4       63.67      -44.41     44.41 o 
   4  27   4       30.68       -0.42     42.56 o 
   5  27   4      228.38      155.03     57.08 o 
   6  27   4     1249.29      933.47    110.29 o 
   7  27   4      274.45      214.90    117.85 o 
   8  27   4      258.04      182.46    103.22 o 
   0  28   4       67.77       63.16     60.24 o 
   1  28   4      919.11      936.59     59.37 o 
   2  28   4      819.82      821.98    102.39 o 
   3  28   4      993.12      963.58     76.53 o 
   4  28   4      237.81      205.37     54.68 o 
   5  28   4      171.30      100.45     65.41 o 
   6  28   4      963.86     1013.11    131.20 o 
   7  28   4      543.24      545.85    102.48 o 
   8  28   4      181.83      384.90    126.80 o 
   0  29   4      368.09      483.43    102.69 o 
   1  29   4     1189.66     1262.37     67.58 o 
   2  29   4     3404.77     3435.27    110.48 o 
   3  29   4      216.82      200.92     45.45 o 
   4  29   4      207.48      169.48     55.30 o 
   5  29   4      207.93      142.36     68.17 o 
   6  29   4      448.45      248.61     81.65 o 
   7  29   4      325.31      164.64    112.22 o 
   0  30   4      507.83      499.21    129.19 o 
   1  30   4      413.61      363.06     59.75 o 
   2  30   4      228.68      303.56     57.07 o 
   3  30   4       96.09      109.03     73.46 o 
   4  30   4      221.43      169.15     65.89 o 
   5  30   4     2387.99     2579.57    144.27 o 
   6  30   4      521.72      472.88     98.42 o 
   7  30   4      991.07      975.00    123.22 o 
   0  31   4      404.76      435.06     82.55 o 
   1  31   4     3055.92     3123.33    163.90 o 
   2  31   4      132.04       37.78     59.91 o 
   3  31   4       67.55      107.05    104.41 o 
   4  31   4       95.60        6.95     65.10 o 
   5  31   4      328.33      363.18     94.26 o 
   6  31   4        2.68       73.16    111.08 o 
   0  32   4     4783.05     5943.06    255.87 o 
   1  32   4      279.49      229.85     56.25 o 
   2  32   4       60.98      110.32     57.28 o 
   3  32   4      114.88      157.19     56.73 o 
   4  32   4     1173.41     1259.21    126.49 o 
   5  32   4       83.64       50.35     93.97 o 
   6  32   4      354.59      395.55    103.98 o 
   0  33   4      331.29      423.07    187.14 o 
   1  33   4     1217.65     1469.87    109.54 o 
   2  33   4      790.71      821.08     82.02 o 
   3  33   4      230.61      223.40     98.19 o 
   4  33   4        5.67       35.83     81.70 o 
   5  33   4      159.57      149.71     82.17 o 
   0  34   4      395.50      211.42    135.51 o 
   1  34   4       38.52      134.87     74.09 o 
   2  34   4      673.26      699.02    148.74 o 
   3  34   4     1239.35     1303.75     96.39 o 
   4  34   4      348.21      326.97     97.21 o 
   5  34   4      877.88     1037.50    130.10 o 
   0  35   4     1473.12     1425.09    155.98 o 
   1  35   4      387.23      417.26     90.93 o 
   2  35   4      478.89      396.24    104.23 o 
   3  35   4       54.07       -7.81     83.92 o 
   4  35   4      113.34      171.43    101.09 o 
   0  36   4      997.96     1131.61    135.97 o 
   1  36   4     3106.19     3431.69    183.90 o 
   2  36   4      297.91      170.93    124.60 o 
   3  36   4      110.69       58.67    107.01 o 
   0  37   4      302.95      206.38    177.43 o 
   1  37   4      385.11      393.71    170.49 o 
   2  37   4      186.15      -54.72    228.73 o 
   2   0   5     4870.96     5666.19    102.23 o 
   4   0   5     1172.87     1181.74     89.50 o 
   6   0   5    11484.88    12516.75    255.60 o 
   8   0   5      558.68      509.76    104.41 o 
  10   0   5     1777.90     1588.21    139.29 o 
   1   1   5     3693.55     4097.61     51.62 o 
   2   1   5     3485.84     3724.96     52.17 o 
   3   1   5       26.95       26.55      8.94 o 
   4   1   5     2657.39     2782.68     71.63 o 
   5   1   5     2433.94     2386.37     60.52 o 
   6   1   5     5387.95     5814.95    102.74 o 
   7   1   5       54.57       25.26     34.92 o 
   8   1   5      944.45      969.58     85.59 o 
   9   1   5     1110.80     1558.02    104.70 o 
  10   1   5      393.01      363.75     86.90 o 
  11   1   5      660.37      737.76    121.40 o 
   1   2   5     2172.75     2554.35     41.76 o 
   2   2   5     1222.21     1195.76     26.57 o 
   3   2   5     8194.44     8359.53    130.48 o 
   4   2   5     3364.98     3354.71     74.27 o 
   5   2   5     4691.14     4958.85     90.68 o 
   6   2   5     7641.55     8349.48    141.81 o 
   7   2   5      603.86      453.49     58.66 o 
   8   2   5      318.77      356.49     48.86 o 
   9   2   5      344.23      327.18     67.27 o 
  10   2   5      617.76      541.06     67.79 o 
  11   2   5      415.10      309.46     81.64 o 
   1   3   5       37.62       18.35     11.53 o 
   2   3   5     2529.77     2629.36     44.62 o 
   3   3   5       60.16       47.40     20.60 o 
   4   3   5      244.18      232.56     25.22 o 
   5   3   5      993.19     1000.79     44.01 o 
   6   3   5      262.40      220.52     37.70 o 
   7   3   5     1479.65     1513.28     59.59 o 
   8   3   5      177.30      163.93     48.61 o 
   9   3   5     2907.33     3372.58    111.40 o 
  10   3   5       48.33       49.03     56.64 o 
  11   3   5      671.05      845.36    117.48 o 
   1   4   5     1783.20     1662.03     31.96 o 
   2   4   5     7297.03     7946.94     97.85 o 
   3   4   5    17610.59    18664.18    267.29 o 
   4   4   5      924.22      825.99     34.82 o 
   5   4   5     4212.47     4460.64     94.13 o 
   6   4   5     1108.58     1122.16     50.71 o 
   7   4   5      169.10      124.00     36.97 o 
   8   4   5      189.44      107.35     57.50 o 
   9   4   5      331.72      226.64     53.94 o 
  10   4   5      248.59      144.39     63.80 o 
  11   4   5      343.02      274.53     79.16 o 
   1   5   5     5662.12     5960.04     77.15 o 
   2   5   5     3146.31     3474.30     51.60 o 
   3   5   5     1580.64     1734.74     36.93 o 
   4   5   5    10987.79    11672.60    174.07 o 
   5   5   5      100.92       86.63     20.68 o 
   6   5   5      348.39      321.03     34.89 o 
   7   5   5      581.78      501.43     43.30 o 
   8   5   5     1071.89     1041.70     81.46 o 
   9   5   5      872.05     1076.64    111.10 o 
  10   5   5      677.25      708.75    103.36 o 
  11   5   5       69.04       81.79     94.38 o 
   1   6   5     2109.59     2267.70     49.48 o 
   2   6   5     2877.85     2686.54     42.66 o 
   3   6   5      169.98      151.01     19.01 o 
   4   6   5    10735.82    11568.39    178.56 o 
   5   6   5     2815.88     2755.16     57.12 o 
   6   6   5     2822.85     2769.77     71.09 o 
   7   6   5      463.63      449.80     68.80 o 
   8   6   5      458.23      391.02     58.44 o 
   9   6   5     1033.34     1084.43     90.94 o 
  10   6   5      375.46      227.22     91.05 o 
  11   6   5      722.50      785.00    114.55 o 
   1   7   5    30798.39    33603.93    437.72 o 
   2   7   5       38.94       19.28     17.68 o 
   3   7   5     2827.85     2937.86     60.45 o 
   4   7   5     2324.29     2412.46     52.26 o 
   5   7   5     1826.11     1788.43     43.23 o 
   6   7   5      323.02      269.85     46.60 o 
   7   7   5      829.33      837.90     52.65 o 
   8   7   5      740.46      757.54    108.08 o 
   9   7   5     2530.20     2691.26    174.78 o 
  10   7   5       67.59      184.67     77.24 o 
  11   7   5      442.85      554.39    112.82 o 
   1   8   5     1393.01     1458.21     31.34 o 
   2   8   5     6649.05     7623.76    104.30 o 
   3   8   5      604.19      570.80     22.66 o 
   4   8   5      992.26     1029.66     35.62 o 
   5   8   5     5500.19     5733.78    108.50 o 
   6   8   5      831.69      742.89     43.88 o 
   7   8   5     1422.17     1383.03     54.35 o 
   8   8   5     1564.28     1531.30    101.64 o 
   9   8   5       11.26      -28.51     65.66 o 
  10   8   5     1472.97     1592.21    116.12 o 
  11   8   5      912.37     1041.02    166.68 o 
   1   9   5       37.12        9.69     12.36 o 
   2   9   5      610.10      664.95     23.10 o 
   3   9   5     1660.65     1723.63     32.89 o 
   4   9   5    18010.37    19547.87    268.05 o 
   5   9   5     2103.18     2245.45     60.38 o 
   6   9   5      295.28      288.42     31.73 o 
   7   9   5     1343.24     1374.38     70.08 o 
   8   9   5      167.21      237.41     59.55 o 
   9   9   5      344.38      305.83     76.15 o 
  10   9   5      316.82      452.07     92.83 o 
  11   9   5      598.01      617.49    107.27 o 
   1  10   5     2135.47     1965.04     42.29 o 
   2  10   5     1815.58     1872.83     32.56 o 
   3  10   5     4940.65     5234.03     96.24 o 
   4  10   5      463.45      459.01     25.70 o 
   5  10   5     3213.05     3119.31     70.23 o 
   6  10   5     1411.80     1637.61     52.15 o 
   7  10   5     4408.40     4562.42    130.70 o 
   8  10   5     1767.21     1893.33    101.70 o 
   9  10   5      180.19      116.91     88.03 o 
  10  10   5      854.26      796.89    111.13 o 
  11  10   5       48.24      130.08    120.24 o 
   1  11   5     5489.10     5795.06     75.17 o 
   2  11   5     4204.79     4113.64     69.16 o 
   3  11   5      403.73      397.30     17.77 o 
   4  11   5      258.62      237.27     24.01 o 
   5  11   5      828.91      840.97     38.45 o 
   6  11   5     1245.52     1105.89     87.48 o 
   7  11   5     1162.49     1248.54     67.33 o 
   8  11   5       20.99      -11.91     75.10 o 
   9  11   5     1004.70      945.86     96.82 o 
  10  11   5      243.57       72.32     99.62 o 
  11  11   5      297.16      261.07    121.95 o 
   1  12   5     1162.44     1132.37     32.28 o 
   2  12   5     3038.78     3023.20     63.74 o 
   3  12   5     1841.44     1960.67     53.70 o 
   4  12   5      871.75      851.33     49.92 o 
   5  12   5     3160.50     3323.07     86.56 o 
   6  12   5       50.17       42.68     39.00 o 
   7  12   5     7269.41     7951.92    188.92 o 
   8  12   5      311.59      365.21     68.09 o 
   9  12   5      448.22      603.71    130.44 o 
  10  12   5      171.53      311.02    119.93 o 
  11  12   5       40.09       -9.11    130.44 o 
   1  13   5     4806.97     5108.05     92.84 o 
   2  13   5      657.80      555.55     37.97 o 
   3  13   5     1387.95     1418.98     45.56 o 
   4  13   5     1663.59     1772.93     66.07 o 
   5  13   5      679.81      652.18     71.21 o 
   6  13   5     4292.65     4803.01    115.26 o 
   7  13   5      672.58      647.32     79.67 o 
   8  13   5     1278.21     1413.42    101.36 o 
   9  13   5      773.33      769.83     95.13 o 
  10  13   5      163.56      166.23    118.65 o 
  11  13   5       61.87       -3.43    159.43 o 
   1  14   5     1940.65     2006.64     51.53 o 
   2  14   5     2131.76     2041.11     48.56 o 
   3  14   5     2400.70     2324.29     67.84 o 
   4  14   5     1244.35     1184.46     84.16 o 
   5  14   5      970.93      926.90     83.75 o 
   6  14   5      547.26      554.13     53.60 o 
   7  14   5      938.33      819.02     57.10 o 
   8  14   5      436.94      557.67     96.50 o 
   9  14   5       92.35       18.71    129.04 o 
  10  14   5     1304.68     1254.35    144.00 o 
   1  15   5     1941.53     1914.51     52.37 o 
   2  15   5     1705.56     1634.97     68.42 o 
   3  15   5       16.96       -9.55     22.01 o 
   4  15   5    15309.79    16101.92    314.98 o 
   5  15   5     3385.90     3251.11     92.68 o 
   6  15   5     1370.24     1403.42     72.16 o 
   7  15   5       86.70       21.75     49.38 o 
   8  15   5      336.74      328.91     70.20 o 
   9  15   5     1347.09     1351.19    129.82 o 
  10  15   5      243.35      336.98     89.52 o 
   1  16   5       29.91       20.01     24.46 o 
   2  16   5     4159.00     4272.42     82.28 o 
   3  16   5     1332.49     1283.34     49.61 o 
   4  16   5      243.14      211.04     36.87 o 
   5  16   5       50.02       58.75     43.62 o 
   6  16   5      832.83      742.29     56.22 o 
   7  16   5      170.04      160.88     75.49 o 
   8  16   5      224.91       10.12     76.50 o 
   9  16   5      958.57     1036.81    116.99 o 
  10  16   5     1268.12     1809.71    143.55 o 
   1  17   5     7114.29     7398.32    114.66 o 
   2  17   5     2741.25     2734.70     62.95 o 
   3  17   5     4266.49     4244.51     96.92 o 
   4  17   5      373.45      327.29     43.20 o 
   5  17   5     1410.28     1309.52     62.68 o 
   6  17   5      203.75      192.15     57.07 o 
   7  17   5     1144.20     1239.35     84.84 o 
   8  17   5      282.20      -45.63     82.63 o 
   9  17   5     1943.04     1958.43    172.97 o 
  10  17   5      136.03       88.01    165.65 o 
   1  18   5       36.55        3.62     22.62 o 
   2  18   5    13196.33    14036.06    231.03 o 
   3  18   5      590.39      540.06     46.00 o 
   4  18   5      796.04      871.82     67.05 o 
   5  18   5      559.30      624.75     56.33 o 
   6  18   5      465.23      456.03     73.76 o 
   7  18   5      294.77      312.68     62.23 o 
   8  18   5       72.93      -31.03     76.17 o 
   9  18   5      244.24      265.62    134.80 o 
  10  18   5       70.31      252.10    149.56 o 
   1  19   5      654.49      560.17     35.63 o 
   2  19   5      673.85      699.43     51.25 o 
   3  19   5      164.31      120.29     33.54 o 
   4  19   5     6140.42     6522.26    154.00 o 
   5  19   5       37.66       42.10     40.71 o 
   6  19   5     1180.82     1312.65    113.11 o 
   7  19   5      132.64       87.36     65.98 o 
   8  19   5       95.50      -48.11    158.81 o 
   9  19   5      242.21      240.76    102.64 o 
  10  19   5        1.20      160.44    140.75 o 
   1  20   5      558.75      408.81     35.10 o 
   2  20   5     7678.36     8184.23    147.21 o 
   3  20   5     4059.16     4074.90    100.67 o 
   4  20   5      326.75      233.79     66.99 o 
   5  20   5     2607.37     2800.25     94.00 o 
   6  20   5     1804.14     2091.40     92.75 o 
   7  20   5      168.97      156.40     65.47 o 
   8  20   5     1135.68     1204.67    104.70 o 
   9  20   5       12.46       69.84    128.76 o 
   1  21   5     3077.23     3207.18     69.71 o 
   2  21   5     1069.64     1026.58     69.43 o 
   3  21   5      846.00      869.56     55.29 o 
   4  21   5      518.22      434.79     50.92 o 
   5  21   5      689.03      668.65     63.17 o 
   6  21   5      119.78      109.58     55.84 o 
   7  21   5      744.31      621.82    101.19 o 
   8  21   5      162.29      106.76     78.09 o 
   9  21   5     1198.77     1041.25    137.10 o 
   1  22   5       33.33       -6.27     35.92 o 
   2  22   5       89.56       73.13     32.70 o 
   3  22   5      264.37      225.67     51.52 o 
   4  22   5     2409.65     2453.75     87.19 o 
   5  22   5      222.66      247.82     58.36 o 
   6  22   5     3220.40     3473.63    114.89 o 
   7  22   5      236.91      237.34     78.20 o 
   8  22   5      266.47      268.40     96.07 o 
   9  22   5      162.52      197.81    102.24 o 
   1  23   5      161.71       96.27     38.34 o 
   2  23   5       24.22       -6.96     40.31 o 
   3  23   5      327.59      414.32     43.90 o 
   4  23   5      787.57      814.47     56.33 o 
   5  23   5      439.01      401.61     60.12 o 
   6  23   5     1784.66     1831.42    101.36 o 
   7  23   5      453.19      510.15     80.41 o 
   8  23   5      691.90      662.73    108.09 o 
   9  23   5      505.15      382.07    141.78 o 
   1  24   5      943.38      947.10     60.75 o 
   2  24   5      553.79      455.55     40.69 o 
   3  24   5     2064.45     2177.88     69.46 o 
   4  24   5      229.15      183.51     55.27 o 
   5  24   5     1044.31     1011.58     77.28 o 
   6  24   5      981.59      891.95     88.89 o 
   7  24   5       41.61        9.64     73.79 o 
   8  24   5      196.87      177.22     87.13 o 
   1  25   5      182.20      223.02     45.90 o 
   2  25   5      625.44      568.26     56.25 o 
   3  25   5      520.26      453.19     50.24 o 
   4  25   5       19.34        4.38     48.89 o 
   5  25   5      620.27      592.82     60.18 o 
   6  25   5      417.95      213.68    103.83 o 
   7  25   5       21.60       31.16     74.86 o 
   8  25   5      533.25      582.66    111.69 o 
   1  26   5     1408.34     1343.84     62.42 o 
   2  26   5      808.71      785.18     63.71 o 
   3  26   5     2253.44     2349.41    142.41 o 
   4  26   5       76.49       71.24     51.07 o 
   5  26   5       26.43       47.10     65.05 o 
   6  26   5       60.19       14.77     90.28 o 
   7  26   5      171.94      164.47     95.95 o 
   8  26   5      149.24       23.40    122.17 o 
   1  27   5       22.54        3.13     54.41 o 
   2  27   5     1269.05     1219.59     75.08 o 
   3  27   5      400.01      384.62     53.05 o 
   4  27   5      119.43       71.70     42.16 o 
   5  27   5      844.77     1030.93    130.49 o 
   6  27   5     2029.68     2172.26    106.86 o 
   7  27   5      448.73      292.29     98.19 o 
   8  27   5       15.81       96.52    122.64 o 
   1  28   5     1433.12     1170.95    110.24 o 
   2  28   5     1379.56     1339.57     69.59 o 
   3  28   5     2379.95     2278.48     97.23 o 
   4  28   5     1269.22     1298.70    130.08 o 
   5  28   5      113.86       34.78     59.30 o 
   6  28   5      640.38      609.89     94.14 o 
   7  28   5       82.96       67.06    133.50 o 
   1  29   5      692.64      674.76     73.39 o 
   2  29   5      202.02       93.40     50.03 o 
   3  29   5      983.96     1129.17     93.71 o 
   4  29   5     2981.36     3071.14    103.27 o 
   5  29   5      434.47      595.99     85.61 o 
   6  29   5      225.76      116.96     72.38 o 
   7  29   5       50.65      -31.96    120.58 o 
   1  30   5       80.09       52.49     49.48 o 
   2  30   5      944.86      918.50     98.94 o 
   3  30   5      700.90      568.86     84.70 o 
   4  30   5      650.45      584.11     80.95 o 
   5  30   5     2321.26     2520.53    111.50 o 
   6  30   5     1059.26      911.44    130.29 o 
   1  31   5     2985.07     2961.19    176.32 o 
   2  31   5      257.63      259.35     54.54 o 
   3  31   5      711.88      748.66     79.66 o 
   4  31   5      735.58      700.05     74.97 o 
   5  31   5      206.68      208.32     75.95 o 
   6  31   5      147.74       31.94     98.77 o 
   1  32   5       50.42       58.59     54.20 o 
   2  32   5      438.46      326.65     77.90 o 
   3  32   5      464.38      601.89     76.77 o 
   4  32   5     1606.69     1839.14    133.00 o 
   5  32   5     2631.38     2266.27    161.68 o 
   1  33   5      258.46      309.28     68.20 o 
   2  33   5      111.85      176.41     68.96 o 
   3  33   5     1051.22     1153.06    189.63 o 
   4  33   5      699.47      505.57     96.01 o 
   5  33   5      880.56      926.52    163.00 o 
   1  34   5      415.19      408.59     76.42 o 
   2  34   5      976.62      976.90     86.59 o 
   3  34   5      629.60      518.00     86.92 o 
   4  34   5      795.29      645.98    114.15 o 
   1  35   5      323.37      237.15    134.08 o 
   2  35   5      302.44       60.16    183.49 o 
   3  35   5      131.65      168.49    107.04 o 
   1  36   5      163.84      267.98    287.27 o 
   2  36   5      463.04      135.52    159.02 o 
   0   0   6      236.87      218.71     31.77 o 
   2   0   6    10057.77    10876.40    184.54 o 
   4   0   6      453.87      427.31     48.08 o 
   6   0   6      181.78      120.58     46.19 o 
   8   0   6     5847.03     6330.14    183.39 o 
  10   0   6     1507.79     1612.19    150.76 o 
   0   1   6      189.65      216.01     23.66 o 
   1   1   6      338.51      278.57     16.76 o 
   2   1   6     1840.11     1770.36     49.48 o 
   3   1   6      432.71      350.11     23.08 o 
   4   1   6      692.83      586.84     30.62 o 
   5   1   6       80.97       99.14     28.60 o 
   6   1   6      821.03      854.35     48.37 o 
   7   1   6      277.18      271.58     44.71 o 
   8   1   6      191.15      149.35     53.16 o 
   9   1   6      540.84      426.59     58.77 o 
  10   1   6      460.06      383.15     69.75 o 
  11   1   6       18.32      177.19     86.45 o 
   0   2   6      444.84      363.22     31.93 o 
   1   2   6      872.62      894.29     24.02 o 
   2   2   6     4137.41     4457.81     67.22 o 
   3   2   6     1605.38     1525.86     30.05 o 
   4   2   6      397.27      325.69     25.26 o 
   5   2   6     8432.43     9139.08    137.40 o 
   6   2   6       80.89       12.82     29.04 o 
   7   2   6      811.02      867.75     58.45 o 
   8   2   6     2147.35     1982.88     82.26 o 
   9   2   6     1061.03     1077.88     77.58 o 
  10   2   6       39.48       15.46     71.14 o 
  11   2   6       84.71      188.18    126.14 o 
   0   3   6     5499.33     5689.45    108.62 o 
   1   3   6     1119.66      905.22     23.61 o 
   2   3   6     5626.16     6037.80     82.27 o 
   3   3   6     2487.90     2735.57     46.69 o 
   4   3   6       56.44       25.98     21.31 o 
   5   3   6      776.71      728.42     59.36 o 
   6   3   6     1155.89     1136.89     53.99 o 
   7   3   6      567.79      540.46     53.58 o 
   8   3   6     1035.81      966.06    129.74 o 
   9   3   6      212.46      221.93     60.43 o 
  10   3   6      168.09      189.49     79.87 o 
  11   3   6      861.59      969.25    115.30 o 
   0   4   6    14770.32    15214.69    233.48 o 
   1   4   6      314.86      234.37     17.36 o 
   2   4   6      316.80      317.03     16.30 o 
   3   4   6     3766.66     4196.38     65.26 o 
   4   4   6     1065.56      970.25     30.57 o 
   5   4   6     3890.89     4150.40     79.37 o 
   6   4   6      632.47      483.76     45.93 o 
   7   4   6     1932.43     2121.81     83.49 o 
   8   4   6       36.91       52.85     64.06 o 
   9   4   6      713.03      632.25     74.95 o 
  10   4   6      682.12      788.55     97.48 o 
  11   4   6      117.84      175.74     99.18 o 
   0   5   6     2725.15     2678.58     57.73 o 
   1   5   6     8709.96     9503.01    119.93 o 
   2   5   6     4619.20     4926.99     70.72 o 
   3   5   6       14.04       12.69     16.01 o 
   4   5   6      924.82      862.59     37.21 o 
   5   5   6      541.25      497.70     31.92 o 
   6   5   6       65.47       96.33     37.40 o 
   7   5   6      381.38      251.04     43.44 o 
   8   5   6        8.70       60.95     56.98 o 
   9   5   6      178.19      107.22    112.72 o 
  10   5   6      951.52      912.89    110.72 o 
  11   5   6      478.34      443.73    130.09 o 
   0   6   6     5828.88     6060.77    124.40 o 
   1   6   6       53.35       44.59     24.77 o 
   2   6   6      858.30      831.51     25.15 o 
   3   6   6     2816.92     2840.32     57.97 o 
   4   6   6     2264.75     2291.10     49.35 o 
   5   6   6      831.80      712.95     33.92 o 
   6   6   6     1507.55     1621.96     67.76 o 
   7   6   6     3037.15     3238.83    103.84 o 
   8   6   6       30.10        6.79     65.74 o 
   9   6   6     1944.40     2119.84    105.39 o 
  10   6   6      873.12     1009.51     96.62 o 
  11   6   6      240.15      174.56    115.79 o 
   0   7   6     1276.94     1527.42     51.14 o 
   1   7   6      890.49      859.44     28.05 o 
   2   7   6      975.47     1011.57     24.55 o 
   3   7   6     1349.87     1410.48     53.37 o 
   4   7   6      949.36      967.86     33.94 o 
   5   7   6     1163.85     1179.60     42.57 o 
   6   7   6      197.69      132.11     31.74 o 
   7   7   6      388.37      265.69    107.93 o 
   8   7   6      501.71      327.32     74.06 o 
   9   7   6     2142.75     2504.01    107.74 o 
  10   7   6      557.85      457.80     89.64 o 
  11   7   6      310.46      243.38    104.99 o 
   0   8   6    28735.61    29932.48    673.31 o 
   1   8   6     2631.45     2665.81     45.98 o 
   2   8   6     2460.83     2608.94     45.68 o 
   3   8   6     2622.65     2510.35     59.09 o 
   4   8   6      760.92      702.11     46.56 o 
   5   8   6      306.90      281.96     37.23 o 
   6   8   6      250.26      222.41     39.26 o 
   7   8   6     1442.47     1422.31     90.46 o 
   8   8   6     3860.24     4131.81    136.04 o 
   9   8   6      363.85      437.48     71.37 o 
  10   8   6      213.10      312.90    102.82 o 
  11   8   6       50.31       16.72     95.44 o 
   0   9   6       22.06       -5.32     25.22 o 
   1   9   6     2130.52     2137.75     46.51 o 
   2   9   6      938.09     1082.84     36.30 o 
   3   9   6     1617.59     1607.13     42.59 o 
   4   9   6      123.75       94.45     20.98 o 
   5   9   6      451.05      363.99     35.21 o 
   6   9   6     2449.88     2351.22    101.59 o 
   7   9   6     1288.02     1260.55     95.56 o 
   8   9   6       48.80      -23.92     55.18 o 
   9   9   6      376.72      431.83     92.68 o 
  10   9   6     1263.37     1646.58    143.45 o 
  11   9   6      382.89      292.59    155.77 o 
   0  10   6    20139.07    21691.81    403.75 o 
   1  10   6    11112.18    12329.86    147.67 o 
   2  10   6      393.70      362.79     24.09 o 
   3  10   6      327.55      244.25     17.78 o 
   4  10   6       31.91       10.47     26.18 o 
   5  10   6     3920.53     4026.75    107.30 o 
   6  10   6      135.86       45.92     36.51 o 
   7  10   6      483.59      501.68     54.86 o 
   8  10   6     2549.91     3428.15    156.32 o 
   9  10   6      360.49      310.44     98.19 o 
  10  10   6     1409.13     1376.20    134.31 o 
   0  11   6     1910.65     2084.42     66.37 o 
   1  11   6      737.87      678.11     29.31 o 
   2  11   6      834.72      737.78     44.28 o 
   3  11   6     5324.48     5449.86     85.48 o 
   4  11   6      554.40      489.24     39.70 o 
   5  11   6      796.55      708.71     52.25 o 
   6  11   6      530.11      510.32     53.78 o 
   7  11   6     3270.26     3807.41    126.17 o 
   8  11   6      851.98      973.35     92.33 o 
   9  11   6      481.35      419.07     81.57 o 
  10  11   6      286.77      336.27    110.17 o 
   0  12   6     1517.19     1499.51     68.29 o 
   1  12   6     6956.16     7122.39    107.04 o 
   2  12   6       33.54       37.35     21.80 o 
   3  12   6       67.82       58.85     24.41 o 
   4  12   6       24.08       21.05     32.99 o 
   5  12   6    11643.99    13080.82    274.59 o 
   6  12   6     1157.17     1068.88     63.99 o 
   7  12   6       15.13      -66.66     66.66 o 
   8  12   6      107.84      101.62     82.86 o 
   9  12   6       20.41      107.95     83.34 o 
  10  12   6      180.42      179.47    107.65 o 
   0  13   6    15336.79    15874.45    375.24 o 
   1  13   6     1112.00     1056.58     29.99 o 
   2  13   6     5108.97     5636.78     98.77 o 
   3  13   6     1344.00     1420.32     47.55 o 
   4  13   6     1451.22     1478.79     59.74 o 
   5  13   6      370.56      338.06     43.85 o 
   6  13   6     2160.86     1962.82     83.10 o 
   7  13   6      274.41      200.01     62.80 o 
   8  13   6      403.33      508.93     86.98 o 
   9  13   6      517.08      605.39    118.53 o 
  10  13   6      854.34     1061.26    139.80 o 
   0  14   6      222.88      179.59     40.14 o 
   1  14   6      854.17      778.86     37.08 o 
   2  14   6     1791.85     1635.51     51.97 o 
   3  14   6       47.41       33.25     27.17 o 
   4  14   6     1194.35     1160.60    123.88 o 
   5  14   6     2018.27     2098.76     87.00 o 
   6  14   6      253.49      260.06     71.54 o 
   7  14   6      252.05       89.09     71.25 o 
   8  14   6     6775.14     8142.15    245.42 o 
   9  14   6      326.94      449.57    122.14 o 
  10  14   6      160.18       25.61    115.44 o 
   0  15   6      797.98      706.45     74.96 o 
   1  15   6     4854.07     5062.17    102.63 o 
   2  15   6     1510.10     1454.20     48.23 o 
   3  15   6     2749.10     2724.39     72.22 o 
   4  15   6      937.04      922.45     55.07 o 
   5  15   6     2705.57     2952.59    100.30 o 
   6  15   6       30.68        2.41     51.28 o 
   7  15   6      177.71      112.76     54.36 o 
   8  15   6      800.29      974.86    127.08 o 
   9  15   6      372.14      257.56    102.22 o 
  10  15   6      783.33     1087.53    146.05 o 
   0  16   6      167.68       99.48     33.13 o 
   1  16   6     5357.50     5900.79    125.52 o 
   2  16   6     3914.21     3963.11     80.29 o 
   3  16   6     3743.03     3947.64     89.93 o 
   4  16   6      621.11      562.58     52.17 o 
   5  16   6      899.17      790.66     59.58 o 
   6  16   6       24.22       20.15     65.93 o 
   7  16   6      192.71      162.65     63.34 o 
   8  16   6     1992.48     2132.51    144.82 o 
   9  16   6      458.55      476.45     96.40 o 
  10  16   6      808.16      698.20    162.73 o 
   0  17   6      884.31      890.34     69.38 o 
   1  17   6      976.36      967.55     51.49 o 
   2  17   6     1222.25     1156.75     47.43 o 
   3  17   6       85.99      101.16     44.28 o 
   4  17   6     3245.74     3126.17    106.16 o 
   5  17   6      415.85      348.31     56.24 o 
   6  17   6      144.82       52.10     44.99 o 
   7  17   6      440.45      368.68     59.97 o 
   8  17   6      447.01      606.39     89.91 o 
   9  17   6      271.63       92.31    126.34 o 
  10  17   6       99.17       42.56    162.91 o 
   0  18   6    20814.44    22366.12    480.35 o 
   1  18   6     2488.16     2549.37     62.23 o 
   2  18   6      578.75      551.24     34.84 o 
   3  18   6     2593.26     2588.91     80.23 o 
   4  18   6     2687.60     2757.87     84.51 o 
   5  18   6      362.82      208.42     66.80 o 
   6  18   6     2392.74     2517.77     98.46 o 
   7  18   6      732.35      680.83     85.88 o 
   8  18   6      501.71      437.45    130.10 o 
   9  18   6      583.08      608.59    271.83 o 
   0  19   6     1799.72     1663.36     77.83 o 
   1  19   6     3302.50     3388.58     85.68 o 
   2  19   6      935.45      845.05     88.49 o 
   3  19   6      653.33      634.75     69.48 o 
   4  19   6     1344.78     1352.14     69.76 o 
   5  19   6      305.76      215.77     55.90 o 
   6  19   6      117.06      142.00     54.98 o 
   7  19   6     1151.45     1059.73    145.62 o 
   8  19   6      141.51      111.77    189.60 o 
   9  19   6      236.15       83.24     96.60 o 
   0  20   6    15531.73    16914.02    461.47 o 
   1  20   6      134.43      117.59     32.96 o 
   2  20   6      738.00      792.55     50.29 o 
   3  20   6      215.89      217.53     39.73 o 
   4  20   6     1908.92     1975.84    104.48 o 
   5  20   6     1878.99     1989.06     91.19 o 
   6  20   6      141.72       78.65     63.95 o 
   7  20   6      367.77      434.16     62.69 o 
   8  20   6      631.56      608.08    141.25 o 
   9  20   6      107.26      115.56    167.51 o 
   0  21   6     3066.86     3289.09    112.23 o 
   1  21   6      620.49      573.79     42.95 o 
   2  21   6     3085.35     3190.09     83.74 o 
   3  21   6      223.73      151.39     39.64 o 
   4  21   6     1353.46     1312.03     75.71 o 
   5  21   6      628.01      601.94     67.57 o 
   6  21   6      214.99       77.54    125.71 o 
   7  21   6      126.00       89.49     84.31 o 
   8  21   6      792.87      837.70    137.18 o 
   9  21   6      305.98      220.24    121.43 o 
   0  22   6     2096.16     1943.22     82.48 o 
   1  22   6      759.38      721.87     89.58 o 
   2  22   6       11.60        1.45     37.25 o 
   3  22   6     1465.43     1490.61     63.57 o 
   4  22   6     2009.57     1990.40     80.12 o 
   5  22   6      813.69      881.58     76.39 o 
   6  22   6      230.55      301.08     68.64 o 
   7  22   6       32.37      126.18     70.69 o 
   8  22   6      399.62      218.57    133.14 o 
   9  22   6       23.71      -15.78    126.81 o 
   0  23   6     3781.03     3328.63    180.37 o 
   1  23   6     1439.05     1620.45     82.23 o 
   2  23   6      312.70      247.38     47.76 o 
   3  23   6     1138.85     1078.66     57.49 o 
   4  23   6      327.45      206.22     44.35 o 
   5  23   6       62.24       69.91     55.88 o 
   6  23   6      178.59      198.59     59.71 o 
   7  23   6      483.76      309.59     96.73 o 
   8  23   6      144.66      343.80    119.62 o 
   0  24   6      691.32      465.75     70.44 o 
   1  24   6      198.74      165.48     44.37 o 
   2  24   6      429.82      348.81     45.74 o 
   3  24   6     1143.02     1155.99     62.44 o 
   4  24   6      286.61      171.20     53.98 o 
   5  24   6     2248.08     2419.24    116.98 o 
   6  24   6       12.70       14.60     96.59 o 
   7  24   6     1043.67      872.44    106.72 o 
   8  24   6      614.38      802.07    118.22 o 
   0  25   6     1799.73     1715.35     92.08 o 
   1  25   6      131.14      139.11     40.52 o 
   2  25   6       72.37       68.41     45.35 o 
   3  25   6      212.27      147.50     49.81 o 
   4  25   6       13.58       33.89     51.19 o 
   5  25   6     1189.66     1322.77     85.87 o 
   6  25   6      506.32      606.24    113.74 o 
   7  25   6       47.47      -72.47     77.08 o 
   8  25   6      178.21       86.27    129.97 o 
   0  26   6       59.96        4.57     68.04 o 
   1  26   6        7.91      -33.29     36.50 o 
   2  26   6      322.87      221.39     59.09 o 
   3  26   6      147.04       97.05     48.72 o 
   4  26   6      452.30      427.80     61.91 o 
   5  26   6     4597.87     5585.25    153.18 o 
   6  26   6      141.11      177.21     86.99 o 
   7  26   6      161.73      195.08     86.60 o 
   0  27   6      392.04      407.68    100.49 o 
   1  27   6      271.85      199.11     52.69 o 
   2  27   6      111.49      120.39     45.27 o 
   3  27   6       41.76       64.24     55.77 o 
   4  27   6      352.70      376.48     53.79 o 
   5  27   6      581.54      554.93     57.70 o 
   6  27   6       36.22      -36.45     69.79 o 
   7  27   6       87.77       27.96    120.22 o 
   0  28   6     3606.16     3964.28    469.74 o 
   1  28   6      596.66      610.83     64.23 o 
   2  28   6       49.95       25.57     56.03 o 
   3  28   6      799.34      978.04     93.42 o 
   4  28   6      602.98      591.04     66.04 o 
   5  28   6      486.15      324.77     83.32 o 
   6  28   6      164.57      295.93     80.97 o 
   7  28   6      136.81      103.42    104.31 o 
   0  29   6     1166.84     1282.51    121.49 o 
   1  29   6      279.46      206.94     62.48 o 
   2  29   6     1021.91      970.68     76.02 o 
   3  29   6      103.90      113.11     63.08 o 
   4  29   6      472.65      397.18     72.43 o 
   5  29   6     1147.80     1217.84     93.29 o 
   6  29   6      316.68      202.16     83.10 o 
   0  30   6       30.13       20.90     69.97 o 
   1  30   6      104.86      103.71     54.68 o 
   2  30   6       28.30      -52.91     52.91 o 
   3  30   6     3019.52     3391.00    115.56 o 
   4  30   6      159.61      132.89     64.04 o 
   5  30   6      598.66      781.41    100.53 o 
   6  30   6      421.35      261.71     95.75 o 
   0  31   6      421.65      231.15     91.75 o 
   1  31   6     1859.03     1887.59    111.71 o 
   2  31   6      227.70      123.31     67.21 o 
   3  31   6      289.44      220.21     70.39 o 
   4  31   6       49.06      -54.13     88.48 o 
   5  31   6       55.00       59.15    103.25 o 
   0  32   6     2697.62     3314.85    199.64 o 
   1  32   6     1110.40     1222.41    108.91 o 
   2  32   6       53.25        3.39     67.73 o 
   3  32   6      434.97      491.64     79.36 o 
   4  32   6      500.43      463.37     81.04 o 
   5  32   6       19.94       83.77     94.80 o 
   0  33   6       67.57       97.32    118.15 o 
   1  33   6      279.19      177.95    102.15 o 
   2  33   6      408.91      423.87     88.32 o 
   3  33   6      211.31       91.68     94.14 o 
   4  33   6      182.19       43.98     83.38 o 
   0  34   6      586.31      773.20    237.69 o 
   1  34   6      923.99      689.97    116.72 o 
   2  34   6      206.72      321.80    124.74 o 
   3  34   6      272.40      254.44     83.00 o 
   0  35   6      688.45      811.68    139.86 o 
   1  35   6      346.06      202.96     84.12 o 
   2  35   6       91.56       37.43     99.05 o 
   2   0   7      309.26      326.40     26.09 o 
   4   0   7     4566.57     4890.35    145.15 o 
   6   0   7     1206.47     1130.03     87.83 o 
   8   0   7       13.64      141.09    119.22 o 
  10   0   7     1705.48     1887.97    397.64 o 
   1   1   7      978.92      961.90     32.25 o 
   2   1   7     4037.07     4383.82     68.76 o 
   3   1   7      358.66      345.76     22.35 o 
   4   1   7     1997.99     1981.90     56.66 o 
   5   1   7       73.21       48.63     31.97 o 
   6   1   7     1995.27     2199.24     91.40 o 
   7   1   7       30.67      -38.58     38.58 o 
   8   1   7     1947.46     2087.67     83.00 o 
   9   1   7      457.22      490.30     66.70 o 
  10   1   7      342.38      429.84    106.47 o 
  11   1   7       94.36      170.89    241.01 o 
   1   2   7     3862.18     4437.13     61.22 o 
   2   2   7     4783.04     4899.63     61.46 o 
   3   2   7     5583.41     6042.62     86.20 o 
   4   2   7     2157.86     2112.61     72.25 o 
   5   2   7      189.88      125.34     30.86 o 
   6   2   7      313.90      224.33     40.49 o 
   7   2   7       11.55        6.08     41.76 o 
   8   2   7       43.97       64.50     83.70 o 
   9   2   7     2107.41     2377.80    408.58 o 
  10   2   7     1420.46     1517.86    156.83 o 
   1   3   7     1420.17     1485.70     32.36 o 
   2   3   7      536.10      543.44     25.18 o 
   3   3   7      312.60      203.21     20.04 o 
   4   3   7      791.65      803.92     32.63 o 
   5   3   7     2070.48     2192.55     54.37 o 
   6   3   7       43.01      -31.46     38.66 o 
   7   3   7     1066.51     1094.09     82.85 o 
   8   3   7      840.92      886.61    118.52 o 
   9   3   7     1253.76     1399.14    128.00 o 
  10   3   7      586.96      638.72     92.83 o 
   1   4   7      119.91      105.53     17.11 o 
   2   4   7     3779.81     3839.37     62.47 o 
   3   4   7      203.27      150.75     19.63 o 
   4   4   7     4295.59     4605.96     82.62 o 
   5   4   7     6064.29     6519.00    117.17 o 
   6   4   7     2657.97     2780.95     79.27 o 
   7   4   7     1247.04     1285.98     76.33 o 
   8   4   7     1416.15     1340.40    112.99 o 
   9   4   7      504.85      425.77    135.51 o 
  10   4   7       74.90      186.95    151.49 o 
   1   5   7     1089.93     1072.93     26.66 o 
   2   5   7     1208.93     1140.54     31.00 o 
   3   5   7     1738.96     1686.96     42.73 o 
   4   5   7     1276.40     1306.88     44.08 o 
   5   5   7     1095.05      975.03     43.00 o 
   6   5   7     1575.40     1710.05     63.10 o 
   7   5   7     3031.88     3440.63     98.49 o 
   8   5   7      603.01      616.55     65.23 o 
   9   5   7      247.86      187.14     66.95 o 
  10   5   7      479.04      369.91    121.67 o 
   1   6   7      746.55      769.81     25.58 o 
   2   6   7      416.55      311.18     20.88 o 
   3   6   7     1352.39     1269.87     39.54 o 
   4   6   7      377.14      326.30     29.19 o 
   5   6   7      919.33      845.47     46.04 o 
   6   6   7     4146.64     4464.96     99.55 o 
   7   6   7      221.55      112.40     52.98 o 
   8   6   7      549.87      484.94     76.88 o 
   9   6   7      519.86      505.57     85.35 o 
  10   6   7      213.47      167.13     95.10 o 
   1   7   7       60.01       78.56     16.70 o 
   2   7   7      845.93      787.96     27.19 o 
   3   7   7     1782.70     1790.46     46.87 o 
   4   7   7     4072.17     4089.73     83.71 o 
   5   7   7       86.99       26.78     32.79 o 
   6   7   7     1504.90     1618.86    102.88 o 
   7   7   7     5391.71     6466.73    160.39 o 
   8   7   7      405.24      323.95     95.46 o 
   9   7   7      488.44      494.27    228.36 o 
  10   7   7      122.44       15.09    110.84 o 
   1   8   7      444.94      366.11     25.06 o 
   2   8   7     1279.14     1309.62     37.18 o 
   3   8   7      727.45      734.36     32.01 o 
   4   8   7       88.14       50.78     25.32 o 
   5   8   7     2144.12     2178.76     78.66 o 
   6   8   7      144.68       66.03     46.24 o 
   7   8   7     1406.28     1483.74     87.74 o 
   8   8   7      275.04      244.07    100.99 o 
   9   8   7     2389.29     2733.20    133.63 o 
  10   8   7       20.94       45.69     81.08 o 
   1   9   7      558.55      475.47     26.15 o 
   2   9   7      518.63      519.18     30.39 o 
   3   9   7     2193.06     2208.36     63.96 o 
   4   9   7     4575.12     4847.32    102.99 o 
   5   9   7      832.31      800.83     64.20 o 
   6   9   7      339.06      359.35     62.50 o 
   7   9   7      358.42      271.58     70.81 o 
   8   9   7       97.68      187.91     88.03 o 
   9   9   7      941.57     1033.85    182.86 o 
  10   9   7      329.64      152.74    160.71 o 
   1  10   7      443.09      418.88     28.80 o 
   2  10   7     5322.77     5635.85     81.93 o 
   3  10   7     1602.77     1530.13     51.49 o 
   4  10   7     3340.63     3538.26     84.22 o 
   5  10   7      817.33      766.37     57.27 o 
   6  10   7      157.59      157.49     80.16 o 
   7  10   7     1105.56     1152.51    127.85 o 
   8  10   7      176.80      247.89     78.37 o 
   9  10   7      303.24      239.91     76.91 o 
  10  10   7      198.84      131.22     92.36 o 
   1  11   7     5657.13     5963.90     94.61 o 
   2  11   7     1339.05     1261.51     39.82 o 
   3  11   7     3192.57     3374.52     69.61 o 
   4  11   7     3750.52     3761.07     95.93 o 
   5  11   7      175.65      114.31     39.15 o 
   6  11   7       80.81       57.01     52.55 o 
   7  11   7     4013.21     4577.42    146.43 o 
   8  11   7      444.79      273.17     83.90 o 
   9  11   7      568.26      748.29    171.72 o 
  10  11   7       51.77      207.15    145.45 o 
   1  12   7     6276.77     6735.91    104.45 o 
   2  12   7      163.68      107.41     30.81 o 
   3  12   7     8722.07     9816.78    165.08 o 
   4  12   7      649.96      521.05     49.15 o 
   5  12   7     2993.08     3216.28    100.27 o 
   6  12   7      671.48      606.48     65.18 o 
   7  12   7       61.20       32.46     72.44 o 
   8  12   7      193.88      294.25    138.67 o 
   9  12   7      358.39      300.09    106.66 o 
  10  12   7       20.35      109.25    100.76 o 
   1  13   7     3045.41     3170.91     63.88 o 
   2  13   7     1043.42     1012.20     40.26 o 
   3  13   7     4752.35     5012.70    130.02 o 
   4  13   7     7496.84     8463.51    182.55 o 
   5  13   7       99.24      108.15     45.73 o 
   6  13   7      387.38      387.74     69.94 o 
   7  13   7       49.55      -31.11     82.02 o 
   8  13   7      582.87      563.10     86.36 o 
   9  13   7      381.67      322.66     99.66 o 
  10  13   7       37.27      -20.46    116.50 o 
   1  14   7     4182.53     4263.02     97.12 o 
   2  14   7     1539.05     1631.79     57.14 o 
   3  14   7      396.72      325.82     44.54 o 
   4  14   7    13756.64    15514.47    328.49 o 
   5  14   7     2085.92     1887.01     89.26 o 
   6  14   7      636.43      617.39     62.66 o 
   7  14   7      496.24      575.96    116.68 o 
   8  14   7       89.54      137.58     82.11 o 
   9  14   7      712.05      622.69     99.73 o 
  10  14   7      225.92      287.33    126.60 o 
   1  15   7     3307.34     3570.41     72.52 o 
   2  15   7     1973.20     1921.86     59.99 o 
   3  15   7      543.17      535.85     51.34 o 
   4  15   7     1036.68     1060.52    116.85 o 
   5  15   7      746.77      836.30     83.09 o 
   6  15   7     2427.05     2464.16     93.97 o 
   7  15   7     1458.14     1614.91    109.67 o 
   8  15   7     1619.94     1634.40     99.01 o 
   9  15   7      248.21      250.61    105.34 o 
   1  16   7      987.47      956.20     50.22 o 
   2  16   7     8488.95     9583.14    165.18 o 
   3  16   7     2415.28     2555.56     82.45 o 
   4  16   7      650.57      594.13     78.19 o 
   5  16   7      510.94      443.98     65.99 o 
   6  16   7      524.87      369.48     64.27 o 
   7  16   7      267.06      183.88     82.08 o 
   8  16   7      296.50      255.58     87.69 o 
   9  16   7      578.58      591.18    148.74 o 
   1  17   7     2067.43     2293.91     70.63 o 
   2  17   7      310.72      298.11     38.37 o 
   3  17   7      371.63      360.36     50.18 o 
   4  17   7      786.14      805.01     83.69 o 
   5  17   7      162.93      153.56     61.24 o 
   6  17   7      916.38      918.54     68.68 o 
   7  17   7     3353.33     3837.04    389.89 o 
   8  17   7      107.74       47.86     93.75 o 
   9  17   7        2.06       10.70     93.56 o 
   1  18   7      359.66      271.55     45.19 o 
   2  18   7      556.94      521.47     47.35 o 
   3  18   7      162.63       97.62     42.72 o 
   4  18   7       84.19       43.01     48.42 o 
   5  18   7       30.39       61.75     57.34 o 
   6  18   7      283.92      319.67     67.28 o 
   7  18   7      109.60       -8.64     72.76 o 
   8  18   7      657.17      538.40    101.59 o 
   9  18   7       42.45      252.09    134.41 o 
   1  19   7     1445.31     1229.98     52.80 o 
   2  19   7      225.11      186.83     34.46 o 
   3  19   7     1002.29      876.40     63.55 o 
   4  19   7     4753.71     5539.17    198.29 o 
   5  19   7     1879.34     1892.86    148.72 o 
   6  19   7     1649.95     1747.27    101.48 o 
   7  19   7      543.32      481.69     91.94 o 
   8  19   7      148.10       84.56     84.22 o 
   9  19   7      245.76      207.29    121.67 o 
   1  20   7       57.42      -24.37     33.14 o 
   2  20   7     5068.69     5362.21    116.62 o 
   3  20   7       61.64       27.49     34.91 o 
   4  20   7     2177.72     2404.15    113.79 o 
   5  20   7     1125.99      968.84    117.85 o 
   6  20   7      128.95      149.27     60.76 o 
   7  20   7      316.24      266.86    100.50 o 
   8  20   7      244.03       -7.92    141.21 o 
   1  21   7     4269.74     4384.99    111.12 o 
   2  21   7     4685.76     5017.40    101.56 o 
   3  21   7      731.10      786.82     55.99 o 
   4  21   7      617.60      552.36     66.15 o 
   5  21   7       52.88       34.29     52.87 o 
   6  21   7      422.17      465.88     81.47 o 
   7  21   7      567.48      587.39     83.98 o 
   8  21   7     1073.23     1285.98    134.60 o 
   1  22   7       85.04      -23.93     38.63 o 
   2  22   7     1455.08     1494.01     61.56 o 
   3  22   7      749.43      664.70     58.74 o 
   4  22   7      174.34      119.60     49.43 o 
   5  22   7     2678.28     2753.69    108.36 o 
   6  22   7      113.88      -13.39     85.17 o 
   7  22   7     1208.50     1136.61    134.68 o 
   8  22   7      778.59      666.46    152.38 o 
   1  23   7      155.56       80.65     35.69 o 
   2  23   7     2576.84     2641.83     83.19 o 
   3  23   7      384.95      307.82     51.71 o 
   4  23   7      132.64       78.21     54.29 o 
   5  23   7      941.23     1001.74     80.62 o 
   6  23   7      556.39      662.75    104.30 o 
   7  23   7      732.87      611.12    162.04 o 
   8  23   7       43.90      -88.23    178.29 o 
   1  24   7      748.35      807.02     78.25 o 
   2  24   7      258.46      243.21     54.75 o 
   3  24   7      499.17      526.02     56.85 o 
   4  24   7     3293.95     3674.43    123.84 o 
   5  24   7      289.79      245.51     64.70 o 
   6  24   7      709.90      622.35    112.16 o 
   7  24   7      388.81      474.83    136.81 o 
   1  25   7      255.58      243.83     55.09 o 
   2  25   7      151.67       86.43     46.44 o 
   3  25   7      522.78      398.64     63.21 o 
   4  25   7      241.37       98.70     56.21 o 
   5  25   7      703.66      553.45     87.78 o 
   6  25   7      121.83      130.79     72.58 o 
   7  25   7      176.21      207.76    137.12 o 
   1  26   7     1560.74     1540.98     79.68 o 
   2  26   7     1105.80     1078.59     76.59 o 
   3  26   7     3995.42     4638.17    131.90 o 
   4  26   7       13.15       -8.51     46.09 o 
   5  26   7       63.53       70.95     65.77 o 
   6  26   7      297.55      193.30     91.40 o 
   7  26   7      773.66      764.30    108.86 o 
   1  27   7      600.05      805.91     87.23 o 
   2  27   7      265.71      171.40     71.81 o 
   3  27   7      182.56      193.85     62.20 o 
   4  27   7      991.41      910.97     80.27 o 
   5  27   7      736.88      816.55     94.31 o 
   6  27   7      592.03      565.33    139.15 o 
   1  28   7      103.78       -6.81     52.80 o 
   2  28   7      375.74      306.59     60.99 o 
   3  28   7      260.03      415.18     64.56 o 
   4  28   7        5.97      -70.52     70.52 o 
   5  28   7      772.35      784.60     81.10 o 
   6  28   7      228.91      278.75     82.60 o 
   1  29   7      176.26      127.21     64.34 o 
   2  29   7      738.23      524.90     74.92 o 
   3  29   7      263.18      241.31     62.49 o 
   4  29   7      352.04      299.51     77.64 o 
   5  29   7      227.82       76.95    106.71 o 
   1  30   7      140.54       -4.09     84.79 o 
   2  30   7      192.91      260.94     72.95 o 
   3  30   7      831.07      914.59     73.95 o 
   4  30   7       48.79      -60.62     67.98 o 
   5  30   7       57.33      -66.03     74.16 o 
   1  31   7       87.97       19.59     69.19 o 
   2  31   7       94.33       21.75     89.31 o 
   3  31   7     1147.01     1209.75     83.11 o 
   4  31   7      317.79      263.77     82.72 o 
   1  32   7      128.97      170.21     65.46 o 
   2  32   7      265.51      162.71     85.57 o 
   3  32   7      113.82        2.51     78.26 o 
   4  32   7        2.63       36.88     92.32 o 
   1  33   7      100.80       80.48     69.41 o 
   2  33   7      111.49      -68.22     68.22 o 
   3  33   7      180.63      112.73     77.00 o 
   1  34   7      638.49      652.29    107.73 o 
   2  34   7     1059.69      625.36    191.26 o 
   0   0   8     4402.91     4648.27    139.49 o 
   2   0   8      115.55       66.89     27.01 o 
   4   0   8     1957.12     2141.78     72.08 o 
   6   0   8     1050.45     1073.72    101.87 o 
   8   0   8      935.90      856.06    120.15 o 
  10   0   8     2802.80     3358.58    307.05 o 
   0   1   8       16.51        7.58     23.94 o 
   1   1   8     1943.41     1902.28     42.37 o 
   2   1   8     1723.90     1669.16     34.89 o 
   3   1   8      527.85      440.38     34.56 o 
   4   1   8        1.33       18.51     29.97 o 
   5   1   8     1692.43     1756.09     63.21 o 
   6   1   8     1106.63      982.97     60.57 o 
   7   1   8      744.57      687.61     81.71 o 
   8   1   8      990.11      947.24     95.65 o 
   9   1   8      269.65      172.30     98.92 o 
   0   2   8      645.94      678.63     45.31 o 
   1   2   8     6962.97     7657.25    101.79 o 
   2   2   8      699.83      627.63     27.66 o 
   3   2   8     1881.19     1890.61     44.95 o 
   4   2   8     2749.05     3084.73     70.04 o 
   5   2   8     1220.24     1253.82     53.14 o 
   6   2   8      243.06      167.91     49.63 o 
   7   2   8      115.00       69.62     41.50 o 
   8   2   8     1658.97     1799.72    156.41 o 
   9   2   8       88.64       31.30     64.95 o 
   0   3   8     7825.84     8448.43    158.28 o 
   1   3   8      248.40      215.93     22.84 o 
   2   3   8      184.66      131.52     20.35 o 
   3   3   8       30.46        7.34     23.49 o 
   4   3   8      287.22      264.20     36.98 o 
   5   3   8     1101.88     1050.14     43.56 o 
   6   3   8       42.82        5.78     41.78 o 
   7   3   8      173.75      175.39     53.27 o 
   8   3   8      137.34       96.24     66.62 o 
   9   3   8      428.24      493.09     85.46 o 
  10   3   8       21.92       37.63    115.56 o 
   0   4   8     3398.39     3695.95     80.72 o 
   1   4   8    21887.98    24320.99    292.27 o 
   2   4   8     5819.36     6309.79     82.42 o 
   3   4   8      834.64      814.58     32.70 o 
   4   4   8     3797.03     3837.05     83.12 o 
   5   4   8      269.40      219.36     39.61 o 
   6   4   8     2135.41     2280.65    116.25 o 
   7   4   8      902.93      911.68     68.25 o 
   8   4   8     3453.72     3672.19    122.98 o 
   9   4   8     1576.12     1717.80    108.01 o 
  10   4   8       87.09      178.00    109.52 o 
   0   5   8     3725.44     3731.45     75.66 o 
   1   5   8      183.95      134.86     18.88 o 
   2   5   8      754.43      605.79     42.86 o 
   3   5   8      824.39      820.96     33.88 o 
   4   5   8      967.96      881.93     54.47 o 
   5   5   8     1604.02     1580.98     59.67 o 
   6   5   8      518.00      493.85     48.27 o 
   7   5   8      237.32      251.94     67.10 o 
   8   5   8      665.44      588.08     76.93 o 
   9   5   8       56.32       -3.49     76.56 o 
  10   5   8      126.37      224.78    101.96 o 
   0   6   8    14190.13    15446.34    282.08 o 
   1   6   8      457.74      475.10     35.72 o 
   2   6   8    10693.30    11880.01    159.71 o 
   3   6   8      909.60      850.41     32.85 o 
   4   6   8     1384.92     1322.95     45.47 o 
   5   6   8      411.56      403.03     46.95 o 
   6   6   8     4806.19     5174.37    138.53 o 
   7   6   8     5714.31     6663.72    191.32 o 
   8   6   8      295.42      276.50     86.05 o 
   9   6   8      421.39      355.36    145.01 o 
  10   6   8      994.53     1103.90    125.12 o 
   0   7   8     1698.95     1555.88     74.84 o 
   1   7   8      244.35      202.76     22.11 o 
   2   7   8       57.17       30.54     21.63 o 
   3   7   8     1348.22     1349.87     47.89 o 
   4   7   8      669.07      557.18     34.22 o 
   5   7   8      103.52       69.41     40.49 o 
   6   7   8       47.07       58.56     54.77 o 
   7   7   8     1911.21     1975.33     98.08 o 
   8   7   8      445.26      430.15     75.94 o 
   9   7   8       73.00       86.29    118.72 o 
  10   7   8      101.99       41.26     86.15 o 
   0   8   8       45.91       61.20     33.25 o 
   1   8   8     2276.29     2281.36     43.49 o 
   2   8   8     1385.42     1349.83     39.45 o 
   3   8   8      926.90      884.08     47.09 o 
   4   8   8      614.51      590.67     53.73 o 
   5   8   8     2252.73     2580.57     86.62 o 
   6   8   8       29.33       61.53     55.23 o 
   7   8   8     2143.09     2455.26     99.52 o 
   8   8   8       65.95       34.89     62.00 o 
   9   8   8     1128.88     1446.31    115.87 o 
  10   8   8       84.07      -38.26    119.46 o 
   0   9   8     6993.84     7416.29    129.78 o 
   1   9   8      144.00      121.40     23.40 o 
   2   9   8      868.00      817.83     35.90 o 
   3   9   8      103.53       80.99     28.45 o 
   4   9   8      899.02      887.89     54.85 o 
   5   9   8     1009.20     1048.22     66.27 o 
   6   9   8      816.73      912.40     81.05 o 
   7   9   8      718.73      795.66     72.60 o 
   8   9   8      218.83      155.35     79.52 o 
   9   9   8      436.05      464.47     80.55 o 
  10   9   8      309.25      343.31    128.13 o 
   0  10   8     8928.78     9731.57    187.55 o 
   1  10   8      665.76      623.85     27.86 o 
   2  10   8     1676.42     1790.78     58.91 o 
   3  10   8      402.97      403.36     37.17 o 
   4  10   8      108.13       40.17     40.71 o 
   5  10   8     1138.47     1123.84     78.39 o 
   6  10   8       20.87       65.05     64.74 o 
   7  10   8       82.17      116.87     77.57 o 
   8  10   8      875.71     1006.90     85.33 o 
   9  10   8     2087.96     2225.12    119.05 o 
  10  10   8      109.89      266.53    119.14 o 
   0  11   8      187.02      102.00     37.74 o 
   1  11   8     1204.96     1099.85     39.27 o 
   2  11   8      477.79      309.19     38.25 o 
   3  11   8     2137.14     2284.66     70.70 o 
   4  11   8       38.92      -43.18     50.42 o 
   5  11   8     2842.99     3143.49    113.51 o 
   6  11   8      367.00      176.47     54.35 o 
   7  11   8       49.29       28.11     80.28 o 
   8  11   8      475.21      358.84    145.98 o 
   9  11   8       84.31      -18.02     80.04 o 
   0  12   8     4556.39     4526.32    152.19 o 
   1  12   8      747.34      775.56     45.81 o 
   2  12   8      699.35      589.82     42.54 o 
   3  12   8    13399.65    15388.21    323.59 o 
   4  12   8      397.09      405.10     56.58 o 
   5  12   8      559.05      491.94     84.58 o 
   6  12   8      672.45      583.00     79.19 o 
   7  12   8      107.81       54.35     76.96 o 
   8  12   8       43.33      132.44     83.69 o 
   9  12   8     1930.28     2187.65    134.25 o 
   0  13   8     2495.74     2583.18     97.79 o 
   1  13   8     2158.31     2304.95     66.25 o 
   2  13   8       42.84       61.26     32.03 o 
   3  13   8      454.59      313.54     60.73 o 
   4  13   8     1276.66     1353.14     82.52 o 
   5  13   8      465.76      435.71    122.71 o 
   6  13   8     1855.36     1940.43    103.62 o 
   7  13   8       36.94       26.17     71.29 o 
   8  13   8     1077.22      984.80    114.38 o 
   9  13   8       31.13       67.55     84.24 o 
   0  14   8    10129.62    11579.69    260.12 o 
   1  14   8     1199.05     1008.11     50.29 o 
   2  14   8      691.75      740.37     73.35 o 
   3  14   8      203.82      140.06     44.43 o 
   4  14   8      814.94      706.59     57.20 o 
   5  14   8      165.57      148.67     56.88 o 
   6  14   8      989.84      860.56    145.63 o 
   7  14   8       65.07      230.22     92.85 o 
   8  14   8     1094.04     1065.74    144.79 o 
   9  14   8      113.77      -62.91    117.17 o 
   0  15   8     1190.87     1080.34     98.17 o 
   1  15   8      234.17      174.31     38.08 o 
   2  15   8      564.56      428.12     46.94 o 
   3  15   8     2126.75     2177.93     82.21 o 
   4  15   8      227.65      118.37     55.05 o 
   5  15   8      181.58      141.81     57.18 o 
   6  15   8       27.03       68.52     86.81 o 
   7  15   8      871.50     1117.89    104.55 o 
   8  15   8      554.29      350.08    140.41 o 
   9  15   8      255.22      265.79    145.17 o 
   0  16   8     2267.26     2556.21    100.45 o 
   1  16   8       64.57       67.04     43.97 o 
   2  16   8     1727.54     1649.67     67.98 o 
   3  16   8      531.51      457.67     57.57 o 
   4  16   8       97.08       67.47     59.35 o 
   5  16   8      954.80     1004.19     67.87 o 
   6  16   8     1101.55     1031.11     91.11 o 
   7  16   8      727.06      886.53    102.20 o 
   8  16   8       33.02       66.12     81.69 o 
   9  16   8      145.38      201.88    151.09 o 
   0  17   8     2636.82     2992.87    121.72 o 
   1  17   8      158.59       63.81     34.71 o 
   2  17   8      239.44      163.73     47.97 o 
   3  17   8       53.32       48.87     51.34 o 
   4  17   8      857.10      786.63     72.60 o 
   5  17   8      605.02      526.54     77.37 o 
   6  17   8      427.40      284.35     75.79 o 
   7  17   8      105.98      142.21     88.60 o 
   8  17   8      474.04      355.39    126.68 o 
   0  18   8     7530.46     8213.13    280.22 o 
   1  18   8      370.99      357.36     35.76 o 
   2  18   8       23.22       15.13     38.85 o 
   3  18   8     1225.21     1123.48     93.31 o 
   4  18   8     2840.18     3102.77    105.48 o 
   5  18   8      233.62      291.36     66.38 o 
   6  18   8     2320.46     2630.94    138.46 o 
   7  18   8      575.15      313.09    107.60 o 
   8  18   8     1239.15     1103.57    110.32 o 
   0  19   8      572.70      540.43    108.82 o 
   1  19   8      119.91      105.95     31.91 o 
   2  19   8      565.66      506.38     46.95 o 
   3  19   8      176.03       85.18     45.28 o 
   4  19   8       47.55       78.40     56.44 o 
   5  19   8      210.63       58.30     66.93 o 
   6  19   8      103.34      112.74     71.90 o 
   7  19   8      172.66      138.65    124.32 o 
   8  19   8       48.01      201.71    131.28 o 
   0  20   8      964.89      949.23     80.15 o 
   1  20   8     1343.10     1509.28     71.54 o 
   2  20   8      250.92      232.26     41.54 o 
   3  20   8     1055.45      979.08     60.39 o 
   4  20   8      724.35      795.10     69.32 o 
   5  20   8      155.93      160.88     59.22 o 
   6  20   8     1183.46     1315.52    104.27 o 
   7  20   8     1561.52     1703.78    135.96 o 
   8  20   8      919.30      918.25    137.86 o 
   0  21   8     1440.03     1417.76     85.21 o 
   1  21   8      520.08      506.54     63.55 o 
   2  21   8      975.48      979.95     56.26 o 
   3  21   8      225.92      243.65     68.44 o 
   4  21   8      333.51      252.80     60.09 o 
   5  21   8       44.73      109.89     62.39 o 
   6  21   8      336.31      224.96     85.23 o 
   7  21   8      158.30      188.92     90.68 o 
   8  21   8      500.86      348.04    225.75 o 
   0  22   8     2662.48     2807.63    162.22 o 
   1  22   8       38.71       66.81     48.88 o 
   2  22   8     3299.61     3715.45    106.91 o 
   3  22   8      158.86       83.24     38.34 o 
   4  22   8     1528.16     1547.65     89.84 o 
   5  22   8      159.86      210.42     71.91 o 
   6  22   8      255.04      233.42     86.05 o 
   7  22   8       13.20     -134.89    139.53 o 
   0  23   8     1330.10     1470.15    120.38 o 
   1  23   8      414.70      292.53     51.79 o 
   2  23   8      185.67      194.61     46.26 o 
   3  23   8      130.74      121.53     52.08 o 
   4  23   8       96.32       32.03     53.28 o 
   5  23   8      549.04      544.79     96.13 o 
   6  23   8      348.56      565.24    122.61 o 
   7  23   8     1233.22     1000.64    115.32 o 
   0  24   8     1251.43     1320.08    175.77 o 
   1  24   8     3318.55     3630.38    119.52 o 
   2  24   8      382.02      297.21     48.34 o 
   3  24   8      272.07      276.70     51.49 o 
   4  24   8      692.36      714.28     73.78 o 
   5  24   8      939.62      829.06     73.76 o 
   6  24   8      790.69      876.62    106.60 o 
   7  24   8      170.57       43.89    137.37 o 
   0  25   8      333.27      435.18     89.22 o 
   1  25   8      868.65      924.90     66.56 o 
   2  25   8      135.33      165.84     57.09 o 
   3  25   8      582.20      585.41     71.37 o 
   4  25   8      198.14      185.53     55.98 o 
   5  25   8     1847.64     2150.87    126.90 o 
   6  25   8        0.28      -31.19     87.62 o 
   0  26   8       12.11       76.04     95.63 o 
   1  26   8     1789.59     2136.93    122.39 o 
   2  26   8       61.91       56.77     62.30 o 
   3  26   8     1484.62     1540.27    124.71 o 
   4  26   8      422.07      424.57     65.46 o 
   5  26   8      362.46      423.07     71.43 o 
   6  26   8      428.84      276.21    109.40 o 
   0  27   8     1281.30     1377.44    125.84 o 
   1  27   8       76.10       12.29     68.00 o 
   2  27   8      288.07      364.72     52.07 o 
   3  27   8      101.93       65.54     73.15 o 
   4  27   8      638.15      674.39    105.90 o 
   5  27   8      182.74      365.13     83.61 o 
   6  27   8      261.75       72.91     98.58 o 
   0  28   8     1481.48     1830.41    152.02 o 
   1  28   8     2290.19     2428.66    123.69 o 
   2  28   8     1892.81     2083.10    100.89 o 
   3  28   8      136.18      144.94     64.45 o 
   4  28   8       76.07      100.71     70.90 o 
   5  28   8     1732.45     1759.36    154.54 o 
   0  29   8       61.81      -94.92    118.77 o 
   1  29   8      733.61      745.43     82.78 o 
   2  29   8       19.23      -20.27     63.57 o 
   3  29   8      157.06      168.53     81.13 o 
   4  29   8       25.37      -25.44     80.86 o 
   5  29   8       22.09      148.29    154.24 o 
   0  30   8     1860.43     1908.70    174.95 o 
   1  30   8      706.17      607.41     93.71 o 
   2  30   8     1205.81     1348.89    100.64 o 
   3  30   8      545.70      461.31     75.96 o 
   4  30   8      476.11      445.26     91.49 o 
   0  31   8      430.68      444.06    175.77 o 
   1  31   8       19.17       98.98     76.76 o 
   2  31   8     1003.39     1083.90     95.04 o 
   3  31   8       85.53      135.98     96.00 o 
   0  32   8      861.52      931.29    153.13 o 
   1  32   8      352.73      327.07     86.42 o 
   2  32   8      738.68      806.10    115.18 o 
   2   0   9      342.99      301.44     37.27 o 
   4   0   9     1078.14      826.84     62.13 o 
   6   0   9     1916.95     1953.93    143.68 o 
   8   0   9      903.08      764.09    215.49 o 
   1   1   9      114.54       82.88     21.60 o 
   2   1   9       62.36       43.71     20.63 o 
   3   1   9      130.55       88.56     26.62 o 
   4   1   9     2101.80     2404.05     69.63 o 
   5   1   9       60.69       24.73     33.52 o 
   6   1   9     1550.34     1639.24     85.13 o 
   7   1   9       45.76       56.59     59.00 o 
   8   1   9      661.84      547.34    106.75 o 
   9   1   9      160.34      264.92     90.80 o 
   1   2   9      221.31      170.20     24.38 o 
   2   2   9     3646.94     3607.01     71.25 o 
   3   2   9      765.13      708.46     41.12 o 
   4   2   9     1742.42     1743.47     52.23 o 
   5   2   9      598.34      568.44     45.08 o 
   6   2   9     1908.62     1793.76     94.24 o 
   7   2   9     1107.92     1239.13     91.18 o 
   8   2   9      112.85       -0.10     65.70 o 
   9   2   9       84.22       47.52     89.12 o 
   1   3   9     1871.68     1909.18     45.12 o 
   2   3   9     1677.51     1778.21     46.58 o 
   3   3   9     9659.93    10730.40    184.37 o 
   4   3   9     3685.09     3907.17     83.65 o 
   5   3   9     3157.40     3387.38    104.32 o 
   6   3   9      389.26      308.73     63.98 o 
   7   3   9      730.85      706.40     92.36 o 
   8   3   9      797.66      726.54     97.05 o 
   9   3   9      116.97      266.63    208.31 o 
   1   4   9       48.71       29.26     24.78 o 
   2   4   9     4439.24     4954.01     79.52 o 
   3   4   9      341.48      185.82     31.45 o 
   4   4   9      449.27      375.85     46.37 o 
   5   4   9     2831.67     2896.05     97.77 o 
   6   4   9     1047.10     1235.39    124.63 o 
   7   4   9     1361.28     1387.15     96.88 o 
   8   4   9      664.13      668.17     88.54 o 
   9   4   9      258.05      358.41    229.54 o 
   1   5   9     2348.49     2387.13     52.29 o 
   2   5   9    20230.33    23596.43    333.35 o 
   3   5   9     1393.14     1328.64     46.61 o 
   4   5   9     3994.09     4554.94     89.10 o 
   5   5   9      112.24        6.78     44.99 o 
   6   5   9     1854.68     1887.57     89.81 o 
   7   5   9     1562.11     1687.67    135.85 o 
   8   5   9       52.69       71.43     76.71 o 
   9   5   9      696.53      607.09    112.67 o 
   1   6   9       32.64       27.63     19.96 o 
   2   6   9       42.74       34.19     22.70 o 
   3   6   9       48.47       31.93     25.58 o 
   4   6   9       90.04      131.39     42.74 o 
   5   6   9      453.82      437.07     57.54 o 
   6   6   9      336.46      260.98     78.79 o 
   7   6   9       24.64       -5.10     63.62 o 
   8   6   9      263.83      177.34     84.69 o 
   9   6   9       96.81      156.61    122.10 o 
   1   7   9      928.40      940.04     35.67 o 
   2   7   9       27.97       41.09     24.01 o 
   3   7   9     2162.77     2151.62     61.29 o 
   4   7   9      220.88      166.57     53.24 o 
   5   7   9     3367.60     3755.05    120.77 o 
   6   7   9      433.52      398.65     91.03 o 
   7   7   9      256.04       84.95     53.38 o 
   8   7   9     1186.97     1124.33     95.76 o 
   9   7   9      434.18      454.84    104.25 o 
   1   8   9      496.83      432.20     27.32 o 
   2   8   9     2892.98     2846.70     70.80 o 
   3   8   9       39.02        8.59     34.54 o 
   4   8   9       18.87      -11.18     47.24 o 
   5   8   9      143.20       91.38     49.63 o 
   6   8   9      831.76      752.34     70.54 o 
   7   8   9      355.60      399.88     86.44 o 
   8   8   9      100.84      176.35    111.32 o 
   9   8   9        7.56      -60.72     74.43 o 
   1   9   9      658.83      547.45     29.35 o 
   2   9   9        4.93       -2.30     32.56 o 
   3   9   9      236.99      235.34     35.21 o 
   4   9   9      249.97      276.06     60.20 o 
   5   9   9       96.50       41.13     54.29 o 
   6   9   9      285.60       90.32     68.17 o 
   7   9   9      823.78      655.75    115.46 o 
   8   9   9      426.08      445.95     98.64 o 
   9   9   9      276.94      218.10     88.74 o 
   1  10   9     3944.93     4290.55     77.10 o 
   2  10   9      735.41      633.82     41.76 o 
   3  10   9      689.33      688.11     47.79 o 
   4  10   9      272.15      299.20     48.24 o 
   5  10   9      436.23      502.89     67.73 o 
   6  10   9      254.14      213.61     59.07 o 
   7  10   9      773.15      899.72     86.79 o 
   8  10   9      234.26      339.71    101.99 o 
   9  10   9      419.02      313.35    161.06 o 
   1  11   9      103.05       75.81     29.32 o 
   2  11   9       10.39       38.33     43.30 o 
   3  11   9     1405.39     1296.25     72.26 o 
   4  11   9      163.62      162.76     58.81 o 
   5  11   9     1081.57     1003.45    108.12 o 
   6  11   9       95.10      107.04     56.69 o 
   7  11   9     4499.30     5231.31    171.57 o 
   8  11   9       67.31      125.00     98.78 o 
   9  11   9       67.25       10.44     95.59 o 
   1  12   9      838.23      799.70     53.99 o 
   2  12   9       85.15       53.94     30.71 o 
   3  12   9     1514.44     1584.01     78.26 o 
   4  12   9      102.85       66.34     74.71 o 
   5  12   9      514.52      417.44     76.98 o 
   6  12   9      107.50       48.50    109.40 o 
   7  12   9      927.65     1325.03    135.74 o 
   8  12   9      547.84      492.46     90.16 o 
   9  12   9       80.66      113.06     97.77 o 
   1  13   9       48.05       33.35     32.23 o 
   2  13   9        1.67        6.86     29.48 o 
   3  13   9      256.55      179.45     51.87 o 
   4  13   9     1867.04     2043.76     94.60 o 
   5  13   9      678.04      686.35     74.06 o 
   6  13   9     1068.66      971.84     91.22 o 
   7  13   9      900.67      915.14    115.17 o 
   8  13   9     1998.84     2216.56    141.46 o 
   1  14   9      680.37      545.03     51.87 o 
   2  14   9      562.51      464.83     44.58 o 
   3  14   9      106.57       66.07     46.31 o 
   4  14   9      608.70      491.31     63.42 o 
   5  14   9       28.50       85.78     64.78 o 
   6  14   9     1517.31     1695.87    123.47 o 
   7  14   9      208.62      248.11    162.22 o 
   8  14   9      447.09      454.75    130.33 o 
   1  15   9     3007.19     3077.21     74.21 o 
   2  15   9      406.86      309.93     51.64 o 
   3  15   9       11.86        3.12     45.78 o 
   4  15   9      284.41      170.49     50.73 o 
   5  15   9        1.45       75.52     89.07 o 
   6  15   9      128.60      119.01     89.63 o 
   7  15   9     1484.80     1745.71    135.92 o 
   8  15   9      610.57      813.64    108.09 o 
   1  16   9      166.98      157.63     36.34 o 
   2  16   9        6.22       16.64     38.55 o 
   3  16   9      808.63      660.95     63.23 o 
   4  16   9       59.48      107.33     55.49 o 
   5  16   9       91.46       53.35     81.54 o 
   6  16   9      409.77      267.95    104.01 o 
   7  16   9      780.54      736.03    100.90 o 
   8  16   9       38.05      130.99    126.09 o 
   1  17   9     1160.79      980.19     56.80 o 
   2  17   9     1165.05     1315.01     72.54 o 
   3  17   9     1031.83     1115.93     86.21 o 
   4  17   9      361.36      359.05     69.31 o 
   5  17   9     1422.25     1393.26     98.01 o 
   6  17   9      152.82      156.39    106.15 o 
   7  17   9      913.92      938.15    118.61 o 
   8  17   9      284.39      468.05    148.81 o 
   1  18   9      201.94      123.76     44.51 o 
   2  18   9     1584.79     1747.19     65.61 o 
   3  18   9      173.92      147.09     48.27 o 
   4  18   9      438.09      317.95     64.44 o 
   5  18   9      548.77      443.89     76.67 o 
   6  18   9      315.07      292.30    116.08 o 
   7  18   9      159.69       83.26     89.98 o 
   8  18   9      229.79      250.23    126.27 o 
   1  19   9      168.84       78.35     34.33 o 
   2  19   9     3830.80     4318.16    175.09 o 
   3  19   9      862.69      742.98     64.87 o 
   4  19   9      818.93      830.16     77.75 o 
   5  19   9      965.51      969.30    116.53 o 
   6  19   9      280.39      210.89     81.41 o 
   7  19   9      253.13       64.86    151.60 o 
   1  20   9     2257.93     2299.15     82.55 o 
   2  20   9     1918.70     2143.09     83.88 o 
   3  20   9      103.13      141.06     49.65 o 
   4  20   9      339.46      371.23     61.59 o 
   5  20   9      575.06      315.43     96.48 o 
   6  20   9      770.71      836.15    107.46 o 
   7  20   9      105.61       56.37     97.45 o 
   1  21   9      373.90      370.29     45.85 o 
   2  21   9     1732.84     1547.00     83.33 o 
   3  21   9     2153.28     2307.31     87.46 o 
   4  21   9      888.67     1005.66     85.85 o 
   5  21   9     1694.49     1721.48    111.56 o 
   6  21   9     2348.14     2536.96    158.05 o 
   7  21   9      391.22      312.43    131.01 o 
   1  22   9      884.41      854.29     63.33 o 
   2  22   9      353.56      293.18     49.13 o 
   3  22   9      274.15      275.25     48.54 o 
   4  22   9      740.30      704.53     79.52 o 
   5  22   9      253.82      272.09    122.08 o 
   6  22   9      175.39      291.36    113.21 o 
   1  23   9      397.94      387.90     72.45 o 
   2  23   9      871.38      899.22     65.06 o 
   3  23   9     1861.22     2037.71     86.52 o 
   4  23   9      976.69      982.06    128.03 o 
   5  23   9      204.49      100.78     87.77 o 
   6  23   9     2308.99     2602.42    147.56 o 
   1  24   9      207.00      201.55     56.58 o 
   2  24   9       40.87       57.93     98.47 o 
   3  24   9        3.57      -40.64     54.63 o 
   4  24   9      171.09      101.89     70.35 o 
   5  24   9       96.10      -12.83     84.17 o 
   6  24   9      579.81      512.81    104.64 o 
   1  25   9      256.08      230.65     67.47 o 
   2  25   9      157.87      100.44     53.61 o 
   3  25   9     1706.93     1832.57     88.31 o 
   4  25   9      269.54      298.57     72.00 o 
   5  25   9       13.82       15.59     91.64 o 
   1  26   9      589.28      438.51     70.81 o 
   2  26   9      278.83      263.62     55.24 o 
   3  26   9     1532.73     1497.14     88.14 o 
   4  26   9       77.60       28.72     57.22 o 
   5  26   9      118.61       14.56     77.10 o 
   1  27   9      285.44      326.56     61.53 o 
   2  27   9      264.33      256.80    100.83 o 
   3  27   9     3202.32     3771.03    132.13 o 
   4  27   9      348.31      433.61     95.54 o 
   1  28   9      187.97       83.61    127.80 o 
   2  28   9      129.41      156.31     91.12 o 
   3  28   9      318.34      347.01     74.24 o 
   4  28   9      105.44       41.62     79.14 o 
   1  29   9      109.46      143.83     80.54 o 
   2  29   9     2462.22     2881.31    134.79 o 
   3  29   9       29.98      -49.70     76.51 o 
   1  30   9      208.83      172.18     67.58 o 
   2  30   9      194.20      151.58     73.05 o 
   0   0  10     1304.25     1332.53     75.60 o 
   2   0  10     4967.12     5438.93    140.80 o 
   4   0  10     2085.34     2105.33    110.84 o 
   6   0  10       30.37     -117.93    179.47 o 
   8   0  10     2567.29     2935.46    226.21 o 
   0   1  10      905.40      934.26     86.64 o 
   1   1  10     1878.84     1822.22     50.52 o 
   2   1  10      309.32      215.63     35.78 o 
   3   1  10       30.12       43.83     36.35 o 
   4   1  10      567.81      524.06     45.04 o 
   5   1  10      315.78      247.02     53.31 o 
   6   1  10      867.96      798.99     67.63 o 
   7   1  10      849.58      861.67    103.22 o 
   8   1  10       54.36      121.14     86.03 o 
   9   1  10      246.26      215.33    120.40 o 
   0   2  10     5654.01     6940.29    119.32 o 
   1   2  10      339.07      277.71     31.61 o 
   2   2  10     4164.54     4516.51     84.54 o 
   3   2  10      509.61      425.71     43.19 o 
   4   2  10      446.78      307.33     40.14 o 
   5   2  10     2564.50     2848.56     99.34 o 
   6   2  10      316.78      372.00     60.47 o 
   7   2  10      903.29      810.87     87.04 o 
   8   2  10      126.29      184.13     88.69 o 
   9   2  10      964.74     1207.95    116.74 o 
   0   3  10    13920.03    15805.92    289.23 o 
   1   3  10      669.39      582.91     36.01 o 
   2   3  10     1502.46     1460.28     53.02 o 
   3   3  10     2681.73     2843.52     79.95 o 
   4   3  10     2414.68     2530.88     78.52 o 
   5   3  10      197.21      159.25     47.72 o 
   6   3  10     1177.90     1199.05    152.23 o 
   7   3  10       76.06       23.26     68.17 o 
   8   3  10       29.48       82.92    114.48 o 
   9   3  10      254.76      -29.97    150.18 o 
   0   4  10     1424.49     1422.94     52.91 o 
   1   4  10     1662.96     1486.13     47.56 o 
   2   4  10      874.61      800.69     48.06 o 
   3   4  10       26.16       21.05     36.35 o 
   4   4  10     1089.21     1059.61     57.66 o 
   5   4  10     1035.46     1007.85     87.03 o 
   6   4  10      333.41      266.32     73.15 o 
   7   4  10      467.51      382.99     88.56 o 
   8   4  10       16.43        1.69     78.71 o 
   9   4  10     1673.63     1803.83    180.25 o 
   0   5  10      312.06      186.13     36.87 o 
   1   5  10      403.65      404.38     33.66 o 
   2   5  10      364.13      324.46     34.95 o 
   3   5  10     1467.70     1437.99     59.45 o 
   4   5  10     1079.07     1080.16     70.59 o 
   5   5  10      248.04      178.83     52.42 o 
   6   5  10      486.45      504.30     79.34 o 
   7   5  10      564.38      517.82     94.64 o 
   8   5  10      396.44      331.15     99.91 o 
   9   5  10      526.54      400.46    148.57 o 
   0   6  10     2885.94     3079.54     75.94 o 
   1   6  10     2062.36     2084.04     51.98 o 
   2   6  10     3765.62     4161.57     81.90 o 
   3   6  10      520.59      494.84     51.84 o 
   4   6  10     1612.53     1508.01     69.49 o 
   5   6  10     1785.40     1885.22     88.50 o 
   6   6  10      205.70      214.48     68.33 o 
   7   6  10       93.15      144.90     94.18 o 
   8   6  10      136.74       94.03     73.22 o 
   0   7  10     3044.96     2977.75     80.64 o 
   1   7  10      572.04      500.39     35.90 o 
   2   7  10      192.72       96.03     33.24 o 
   3   7  10      772.85      739.90     54.64 o 
   4   7  10      672.14      543.73     61.08 o 
   5   7  10      238.70      214.44     57.33 o 
   6   7  10      127.96      177.48     78.58 o 
   7   7  10      512.60      231.39    125.82 o 
   8   7  10      272.33      319.85    167.76 o 
   0   8  10      156.12      112.32     40.39 o 
   1   8  10     4688.19     5330.55     90.64 o 
   2   8  10      589.70      584.30     43.06 o 
   3   8  10     3140.11     3462.36     84.33 o 
   4   8  10      362.82      319.22     60.79 o 
   5   8  10      906.20      997.23     79.46 o 
   6   8  10     1631.99     1604.71     96.97 o 
   7   8  10       22.72      -50.16     87.45 o 
   8   8  10      172.48      282.95    124.04 o 
   0   9  10      870.99      865.48     58.77 o 
   1   9  10       68.52       37.45     38.96 o 
   2   9  10     3428.78     3586.79     77.73 o 
   3   9  10      626.21      557.55     51.80 o 
   4   9  10        0.60      -40.08     66.34 o 
   5   9  10      754.54      732.90     87.43 o 
   6   9  10     1406.08     1448.90    109.88 o 
   7   9  10      474.78      398.80    172.55 o 
   8   9  10       86.48       72.25     98.16 o 
   0  10  10      875.83      907.72     63.88 o 
   1  10  10     1856.77     1920.10     56.68 o 
   2  10  10       62.85       63.98     33.40 o 
   3  10  10      175.10       87.62     52.92 o 
   4  10  10      254.49      199.94     55.58 o 
   5  10  10        0.96       50.75     63.13 o 
   6  10  10     1067.67     1125.90    135.28 o 
   7  10  10      236.48      256.47     95.25 o 
   8  10  10      217.17      229.43    107.11 o 
   0  11  10       30.18       -3.12     52.08 o 
   1  11  10     5803.53     6582.86    107.42 o 
   2  11  10      826.63      687.43     46.07 o 
   3  11  10      455.08      385.43     84.01 o 
   4  11  10      201.00      126.64     52.98 o 
   5  11  10      279.56      177.76     78.90 o 
   6  11  10      346.67      329.66     86.77 o 
   7  11  10      794.72      810.54    103.25 o 
   8  11  10      136.89      155.64    109.66 o 
   0  12  10      110.71       52.82     47.59 o 
   1  12  10     1373.01     1501.15     52.42 o 
   2  12  10       34.41      -17.68     44.78 o 
   3  12  10       54.77      -29.80     79.25 o 
   4  12  10      134.76      217.06     65.61 o 
   5  12  10     1140.90     1024.83    100.40 o 
   6  12  10      108.05      179.43    160.34 o 
   7  12  10      549.28      423.51     97.14 o 
   8  12  10      351.25      467.84    121.18 o 
   0  13  10     3163.76     3357.25    108.35 o 
   1  13  10     4394.67     4764.37     90.28 o 
   2  13  10     1833.26     2109.18     84.22 o 
   3  13  10      123.41       92.95     49.28 o 
   4  13  10      375.62      368.20     70.05 o 
   5  13  10      156.87      120.08     66.79 o 
   6  13  10     1748.34     1700.27    112.88 o 
   7  13  10      413.29      416.69    108.77 o 
   8  13  10      917.73     1015.54    110.93 o 
   0  14  10     3042.08     3032.73    115.98 o 
   1  14  10      223.84      141.52     44.92 o 
   2  14  10      983.67     1057.36     59.04 o 
   3  14  10      212.80      188.96     55.25 o 
   4  14  10      389.55      369.78     78.08 o 
   5  14  10      487.17      419.96     87.95 o 
   6  14  10      592.89      800.46     99.52 o 
   7  14  10      148.42      168.90     81.41 o 
   8  14  10     1091.03      978.97    125.23 o 
   0  15  10     2194.30     2309.82    118.74 o 
   1  15  10     2016.88     2158.00     63.96 o 
   2  15  10     1634.54     1797.17    109.13 o 
   3  15  10      186.55      170.77     53.64 o 
   4  15  10      111.33       34.88     67.63 o 
   5  15  10      125.82      134.58     90.52 o 
   6  15  10     1292.24     1457.59    117.96 o 
   7  15  10      711.84      619.89    118.85 o 
   0  16  10      175.70      149.34     55.49 o 
   1  16  10      104.13       53.60     35.68 o 
   2  16  10      395.24      394.27     43.61 o 
   3  16  10     1636.98     1827.63     82.04 o 
   4  16  10     1045.61     1060.72    153.68 o 
   5  16  10      497.29      540.69     88.53 o 
   6  16  10      310.99      168.66    128.11 o 
   7  16  10      572.77      748.78    137.63 o 
   0  17  10      179.76      163.32     58.36 o 
   1  17  10      510.07      402.24     54.10 o 
   2  17  10      302.91      261.47     55.94 o 
   3  17  10       98.69      112.20     50.46 o 
   4  17  10       82.40      127.09     77.62 o 
   5  17  10      245.83      236.60     72.80 o 
   6  17  10      617.89      775.60    115.39 o 
   7  17  10      818.10      631.34     97.80 o 
   0  18  10      891.33      886.56    131.24 o 
   1  18  10      515.16      525.81     50.83 o 
   2  18  10      973.59      991.39     87.41 o 
   3  18  10      414.37      369.97     92.01 o 
   4  18  10      534.06      512.27     95.70 o 
   5  18  10       95.70      -28.24    102.63 o 
   6  18  10       32.78      136.15    123.39 o 
   7  18  10      117.58       99.44    109.71 o 
   0  19  10      318.00      196.12     82.28 o 
   1  19  10      363.17      231.72     55.16 o 
   2  19  10      140.05       63.61     41.73 o 
   3  19  10      584.26      425.02     74.99 o 
   4  19  10      410.99      409.21     86.98 o 
   5  19  10       92.18       45.59     89.64 o 
   6  19  10      477.77      450.80     95.36 o 
   0  20  10     2686.09     2746.90    130.91 o 
   1  20  10     1555.74     1548.01     74.93 o 
   2  20  10      114.60       74.21     85.74 o 
   3  20  10      160.92      125.93     50.03 o 
   4  20  10      519.91      522.47    107.73 o 
   5  20  10     1101.47      896.53     90.40 o 
   6  20  10      185.41      174.94    123.97 o 
   0  21  10     2447.20     2593.98    160.65 o 
   1  21  10       64.70       53.92     48.38 o 
   2  21  10     2285.14     2268.46    103.05 o 
   3  21  10       12.85      -28.21     61.07 o 
   4  21  10      195.15       88.67     86.49 o 
   5  21  10      158.01      176.46     85.49 o 
   6  21  10      220.30      153.17    124.02 o 
   0  22  10     1394.00     1323.99    147.17 o 
   1  22  10      132.73      123.27     66.76 o 
   2  22  10      788.82      703.49     77.32 o 
   3  22  10      967.51      978.78     72.79 o 
   4  22  10      392.39      296.53    103.10 o 
   5  22  10       64.42       29.05     81.61 o 
   0  23  10      114.35      117.68     83.95 o 
   1  23  10     1528.32     1654.80    111.99 o 
   2  23  10       89.77        0.62     63.46 o 
   3  23  10      316.15      317.12     69.86 o 
   4  23  10       77.39       72.06     83.24 o 
   5  23  10        5.68      -91.41     92.43 o 
   0  24  10      418.03      432.83     93.72 o 
   1  24  10      507.70      482.41     66.39 o 
   2  24  10       96.85       40.75     63.53 o 
   3  24  10      287.11      205.69     57.27 o 
   4  24  10      433.08      388.39     94.79 o 
   5  24  10     1187.71     1039.70    104.34 o 
   0  25  10      225.72      139.29     86.74 o 
   1  25  10     1805.51     1706.32     90.24 o 
   2  25  10      188.13       65.74     70.69 o 
   3  25  10      530.57      478.13     85.71 o 
   4  25  10       18.93      -73.10     78.55 o 
   0  26  10      384.49      517.68    285.07 o 
   1  26  10      194.55      117.19     74.30 o 
   2  26  10       79.34       41.42     73.16 o 
   3  26  10      650.31      713.75     99.57 o 
   0  27  10      253.72      454.33    143.55 o 
   1  27  10      271.22      115.98     78.44 o 
   2  27  10      826.58      948.26    140.06 o 
   3  27  10      268.91      287.78     72.00 o 
   0  28  10      511.67      445.44    126.24 o 
   1  28  10      130.65      141.09     75.72 o 
   2  28  10      670.93      758.30    106.42 o 
   2   0  11     4646.43     5220.35    134.67 o 
   4   0  11      298.33      351.36     96.70 o 
   6   0  11      819.78      967.47    208.31 o 
   8   0  11      766.81      954.60    248.84 o 
   1   1  11      728.04      703.13     39.53 o 
   2   1  11     1772.33     1843.82     62.52 o 
   3   1  11      131.72       95.85     39.58 o 
   4   1  11       65.00       43.16     49.07 o 
   5   1  11      149.61      150.01     71.26 o 
   6   1  11      200.80      213.00    127.64 o 
   1   2  11      314.85      239.33     39.88 o 
   2   2  11      248.91      208.69     38.37 o 
   3   2  11      178.19      118.20     37.15 o 
   4   2  11      895.47      836.35     83.20 o 
   5   2  11      358.20      203.71     54.81 o 
   6   2  11     2442.72     3148.21    283.57 o 
   7   2  11      124.46      127.98     72.46 o 
   8   2  11        9.71      -42.08     92.20 o 
   1   3  11      282.32      259.95     38.52 o 
   2   3  11      708.12      675.73     42.89 o 
   3   3  11      441.14      367.59     42.23 o 
   4   3  11      476.32      435.72     62.33 o 
   5   3  11       22.89      -51.54     78.46 o 
   6   3  11      679.08      650.74     91.23 o 
   7   3  11      420.03      363.50     86.62 o 
   8   3  11        8.63        0.03    104.56 o 
   1   4  11      106.17       58.61     29.36 o 
   2   4  11       43.20        6.74     38.96 o 
   3   4  11     3375.66     3854.79     96.92 o 
   4   4  11      234.02      181.69     58.91 o 
   5   4  11     1271.90     1238.33     71.34 o 
   6   4  11      884.57      885.40     83.42 o 
   7   4  11      250.69      250.05     99.23 o 
   8   4  11       38.79       -8.90    162.85 o 
   1   5  11      102.44       18.17     31.62 o 
   2   5  11     3517.58     3565.04     92.11 o 
   3   5  11       48.82       45.19     43.33 o 
   4   5  11     1266.18     1415.27     84.11 o 
   5   5  11      258.41      337.29     66.40 o 
   6   5  11     2053.64     2301.50    143.14 o 
   7   5  11      208.17      145.42     91.26 o 
   8   5  11      816.23     1051.71    150.18 o 
   1   6  11      402.37      396.41     41.91 o 
   2   6  11     1506.23     1337.90     59.28 o 
   3   6  11     1011.26      961.31     65.97 o 
   4   6  11      685.35      742.97     69.42 o 
   5   6  11      100.65       95.87     46.54 o 
   6   6  11     1013.74      971.76    106.47 o 
   7   6  11      153.05      152.13     82.80 o 
   8   6  11       44.61     -141.17    145.02 o 
   1   7  11      201.17      152.85     34.81 o 
   2   7  11      146.14       99.78     42.13 o 
   3   7  11      436.36      523.32     68.20 o 
   4   7  11      303.02      105.41     56.74 o 
   5   7  11     1431.29     1550.84    119.57 o 
   6   7  11      154.19      148.23     85.22 o 
   7   7  11      113.08      -93.09    126.44 o 
   8   7  11      397.04      450.98    161.15 o 
   1   8  11     1178.54     1034.17     48.05 o 
   2   8  11      403.01      288.03     42.07 o 
   3   8  11      861.01      695.05     54.69 o 
   4   8  11      264.34      279.38     56.13 o 
   5   8  11      137.32       -1.67     76.85 o 
   6   8  11      690.09      611.32    100.57 o 
   7   8  11      868.95     1013.34    118.67 o 
   1   9  11      678.78      577.14     57.60 o 
   2   9  11      330.73      328.41     51.01 o 
   3   9  11       78.04       19.77     57.81 o 
   4   9  11     1519.18     1538.68     76.72 o 
   5   9  11      112.99       -3.59     75.92 o 
   6   9  11      960.60     1177.98    107.70 o 
   7   9  11      214.97      160.78     81.77 o 
   1  10  11     1397.35     1477.94     58.89 o 
   2  10  11     1231.63     1233.64     95.88 o 
   3  10  11       45.02      -24.02     52.92 o 
   4  10  11      865.24      650.07     75.94 o 
   5  10  11      847.14      696.02     88.19 o 
   6  10  11     1691.91     1970.99    126.70 o 
   7  10  11      434.56      367.65    140.67 o 
   1  11  11     4265.96     4890.23    104.87 o 
   2  11  11      153.35       87.43     44.62 o 
   3  11  11      645.44      625.31     67.82 o 
   4  11  11      206.95       36.16    119.04 o 
   5  11  11       54.03       37.23     75.11 o 
   6  11  11      199.38      154.63    108.34 o 
   7  11  11        4.67       71.60     94.17 o 
   1  12  11      408.22      443.44     45.54 o 
   2  12  11       77.49       -9.60     49.99 o 
   3  12  11     2046.71     2269.94     95.67 o 
   4  12  11     1063.33      961.71     80.86 o 
   5  12  11     3432.17     4187.19    152.34 o 
   6  12  11       73.74       -5.28     86.91 o 
   7  12  11     1235.44     1314.86    124.20 o 
   1  13  11      804.23      682.78     47.34 o 
   2  13  11      493.85      410.70     49.54 o 
   3  13  11      377.09      365.22     65.49 o 
   4  13  11      567.52      287.16    103.46 o 
   5  13  11       50.27       72.86     97.46 o 
   6  13  11       15.86       -7.53     81.38 o 
   7  13  11        9.57       64.63     90.91 o 
   1  14  11      551.84      566.72     51.22 o 
   2  14  11     2755.32     2938.62     85.77 o 
   3  14  11      455.98      346.43     66.46 o 
   4  14  11     4332.42     5573.98    163.84 o 
   5  14  11        7.63      -11.75     72.67 o 
   6  14  11      617.27      539.93    103.16 o 
   7  14  11       86.75      -37.02    120.28 o 
   1  15  11       48.41       50.02     43.51 o 
   2  15  11      338.37      324.74     48.86 o 
   3  15  11       23.09      117.89     80.69 o 
   4  15  11      798.99      805.09    111.76 o 
   5  15  11      135.42      -78.31     79.69 o 
   6  15  11      892.76      917.11    101.30 o 
   1  16  11      527.93      475.93     58.50 o 
   2  16  11      275.50      282.83     50.54 o 
   3  16  11     2404.70     2774.88    106.15 o 
   4  16  11      301.94      163.99     72.16 o 
   5  16  11      491.68      304.98     97.63 o 
   6  16  11      373.65      374.88     97.06 o 
   1  17  11     1324.66     1351.15     69.09 o 
   2  17  11       89.76       53.95     44.25 o 
   3  17  11      943.58     1000.60    104.48 o 
   4  17  11      251.49      203.77     69.44 o 
   5  17  11      245.59       94.39     89.76 o 
   6  17  11     1306.71     1210.71    120.47 o 
   1  18  11       35.22      -25.40     40.70 o 
   2  18  11      493.93      400.75     63.81 o 
   3  18  11       90.30       57.92     69.83 o 
   4  18  11      481.73      407.25     91.02 o 
   5  18  11      343.86      364.46    107.64 o 
   6  18  11      907.22     1058.62    184.44 o 
   1  19  11      196.55      129.69     49.88 o 
   2  19  11      329.52      214.67     65.96 o 
   3  19  11      408.93      533.13     95.41 o 
   4  19  11     2615.12     3005.55    182.03 o 
   5  19  11      221.82      212.40     94.90 o 
   1  20  11      227.05      150.21     83.21 o 
   2  20  11      140.73       88.24     60.38 o 
   3  20  11      535.24      495.88     78.56 o 
   4  20  11      213.66      267.63     74.90 o 
   5  20  11      459.36      412.54    107.15 o 
   1  21  11      741.88      812.69     68.69 o 
   2  21  11      297.91      222.73     79.86 o 
   3  21  11      634.42      443.32     80.65 o 
   4  21  11       65.72      101.26     89.96 o 
   1  22  11      320.58      455.60     66.90 o 
   2  22  11      157.08      -26.53     70.84 o 
   3  22  11     1220.91     1194.50    125.84 o 
   4  22  11      421.70      391.02     87.07 o 
   1  23  11      118.35       52.93     59.66 o 
   2  23  11      244.40      210.43     78.90 o 
   3  23  11      174.05       16.64     81.50 o 
   1  24  11      206.35      253.52     62.53 o 
   2  24  11      730.74      652.41    125.52 o 
   3  24  11       79.39       19.77     81.93 o 
   1  25  11     1407.02     1387.68     98.79 o 
   2  25  11        1.09       42.99     72.64 o 
   0   0  12     3449.00     4285.50    284.64 o 
   2   0  12      862.17      636.49     79.64 o 
   4   0  12      841.98     1016.32    227.93 o 
   6   0  12      210.61      237.90    136.91 o 
   0   1  12      569.49      453.57     66.25 o 
   1   1  12      625.02      647.04     43.23 o 
   2   1  12      845.37      925.68     58.38 o 
   3   1  12      286.78      170.84     73.10 o 
   4   1  12     1930.89     2014.14    109.41 o 
   5   1  12      406.18      369.07    111.77 o 
   6   1  12       35.30     -157.17    174.86 o 
   7   1  12       14.73      -55.94    114.16 o 
   0   2  12     5013.49     5229.60    196.53 o 
   1   2  12      302.89      225.98     37.50 o 
   2   2  12      100.32       30.02     46.99 o 
   3   2  12      651.44      634.36     57.44 o 
   4   2  12       98.26      114.62     89.81 o 
   5   2  12      927.79      551.49    181.19 o 
   6   2  12      146.70      155.31    172.77 o 
   7   2  12      375.71      180.88    129.67 o 
   0   3  12      246.71      191.35     63.02 o 
   1   3  12     1316.36     1283.85     80.61 o 
   2   3  12       36.65      -45.37     45.37 o 
   3   3  12      409.22      256.53     61.58 o 
   4   3  12     1881.61     1949.12     95.58 o 
   5   3  12     1036.65     1198.71    113.49 o 
   6   3  12      198.22     -194.98    208.90 o 
   7   3  12      186.89      -36.13    204.99 o 
   0   4  12      794.42      766.03    135.27 o 
   1   4  12      196.26      109.27     43.11 o 
   2   4  12      120.86       62.87     46.00 o 
   3   4  12      571.82      445.93     67.25 o 
   4   4  12      368.02      377.43     69.63 o 
   5   4  12      399.65      336.67     71.99 o 
   6   4  12      194.91      159.02     99.87 o 
   7   4  12     1965.96     2313.40    176.47 o 
   0   5  12     4502.14     5320.48    205.30 o 
   1   5  12     1863.66     1912.96     70.91 o 
   2   5  12      761.65      808.12     64.27 o 
   3   5  12      219.43       37.02     58.72 o 
   4   5  12      220.54       73.39     55.87 o 
   5   5  12       39.77      -44.92     58.08 o 
   6   5  12      343.89      247.04    114.47 o 
   7   5  12       42.79      -24.60    148.85 o 
   0   6  12      748.64      606.58     74.50 o 
   1   6  12     2173.98     2371.19     77.10 o 
   2   6  12      560.20      433.28     51.19 o 
   3   6  12      775.37      470.83     67.00 o 
   4   6  12      210.76      110.97     63.38 o 
   5   6  12     1587.64     1781.41     95.55 o 
   6   6  12      550.87      399.98    103.37 o 
   0   7  12     3016.24     2956.48    116.61 o 
   1   7  12      497.61      469.70     50.55 o 
   2   7  12      441.30      330.86     54.16 o 
   3   7  12     1733.59     1771.45     88.52 o 
   4   7  12      361.97      447.07     95.83 o 
   5   7  12      221.61      177.35    108.82 o 
   6   7  12      354.31      292.47    108.57 o 
   0   8  12     4148.58     4801.07    151.16 o 
   1   8  12     1098.70     1190.51     62.32 o 
   2   8  12      666.36      640.93     65.71 o 
   3   8  12      169.51       90.87     65.08 o 
   4   8  12      230.33       92.06     59.97 o 
   5   8  12     1452.56     1474.05    109.53 o 
   6   8  12       60.52      161.56     87.52 o 
   0   9  12      268.99      117.00     65.62 o 
   1   9  12      568.55      577.70     58.88 o 
   2   9  12      316.22      269.73     57.81 o 
   3   9  12     1374.63     1363.85     83.83 o 
   4   9  12      502.76      389.10     62.26 o 
   5   9  12       10.98       -3.86     71.06 o 
   6   9  12      155.16        9.72    110.32 o 
   0  10  12      437.80      415.82     65.17 o 
   1  10  12      117.01      164.84     42.09 o 
   2  10  12      677.71      544.79     71.20 o 
   3  10  12     1142.53     1070.72     71.25 o 
   4  10  12       68.67      -61.23     61.23 o 
   5  10  12      273.91      254.87     76.71 o 
   6  10  12      243.41      329.17     77.23 o 
   0  11  12      122.41       93.76     67.18 o 
   1  11  12      480.91      410.78     63.23 o 
   2  11  12       67.03      -56.08     56.08 o 
   3  11  12     1158.93     1227.13     82.20 o 
   4  11  12      326.35      203.87     69.70 o 
   5  11  12      649.59      885.99     99.41 o 
   6  11  12       66.32       23.18     90.92 o 
   0  12  12     1262.86     1269.48     85.81 o 
   1  12  12      230.70      269.71     62.43 o 
   2  12  12      249.57       75.95     63.91 o 
   3  12  12     1226.31     1134.78     79.80 o 
   4  12  12      174.95      218.24     75.14 o 
   5  12  12       56.37      103.44     71.04 o 
   6  12  12       35.10       32.56     92.46 o 
   0  13  12      697.65      782.90     81.69 o 
   1  13  12       11.75      -16.08     57.59 o 
   2  13  12     1558.18     1518.05     79.60 o 
   3  13  12      264.57      233.89     66.46 o 
   4  13  12       31.48      112.96     69.69 o 
   5  13  12      449.15      424.24     98.90 o 
   0  14  12     2613.41     2942.78    125.29 o 
   1  14  12       61.69       98.61     56.60 o 
   2  14  12       70.45       -5.08     51.21 o 
   3  14  12      455.21      303.09     58.00 o 
   4  14  12      199.49      188.27     72.06 o 
   5  14  12      533.17      481.46    142.05 o 
   0  15  12       87.50      139.36    183.60 o 
   1  15  12      494.61      366.75     53.43 o 
   2  15  12      328.43      264.35     64.48 o 
   3  15  12       48.94       -6.13     55.08 o 
   4  15  12       17.21       11.80     99.49 o 
   5  15  12      225.94      178.38     86.72 o 
   0  16  12     1646.11     1556.79    150.13 o 
   1  16  12      352.86      246.65     57.25 o 
   2  16  12      543.30      442.19     62.13 o 
   3  16  12       44.11      -11.54     81.58 o 
   4  16  12      101.84      161.24     93.98 o 
   5  16  12      373.78      339.41    105.34 o 
   0  17  12     1726.65     1922.63    171.26 o 
   1  17  12       57.54       55.17     61.39 o 
   2  17  12       88.24      -47.59    102.00 o 
   3  17  12       46.96       12.31     63.79 o 
   4  17  12      346.46      422.92    141.19 o 
   0  18  12      898.46     1039.11    168.32 o 
   1  18  12     1801.63     1913.59    104.48 o 
   2  18  12      175.84       50.92     69.06 o 
   3  18  12      110.48      -87.15     87.71 o 
   4  18  12      395.12      264.39    146.87 o 
   0  19  12     1756.32     2016.82    167.29 o 
   1  19  12      683.79      694.16     83.14 o 
   2  19  12      229.17      114.19     81.55 o 
   3  19  12      475.67      430.57     78.49 o 
   0  20  12        8.67      -90.96     90.96 o 
   1  20  12     1419.08     1669.19     92.79 o 
   2  20  12      269.05       48.29     80.76 o 
   3  20  12      293.52      307.82     94.85 o 
   0  21  12      125.43       82.90    144.06 o 
   1  21  12      130.77       80.28    109.44 o 
   2  21  12      570.77      467.47     75.39 o 
   0  22  12     1021.60      780.54    133.56 o 
   1  22  12       76.52       -8.09     57.97 o 
   2   0  13     2498.16     2586.61    140.94 o 
   4   0  13     2054.98     2689.16    335.03 o 
   1   1  13       80.59       18.52     49.92 o 
   2   1  13      213.99      182.17     56.63 o 
   3   1  13      353.58      248.55    112.31 o 
   4   1  13      646.18      934.53    126.31 o 
   5   1  13       84.68      -33.37    100.28 o 
   1   2  13      437.60      318.27     58.34 o 
   2   2  13      323.68      293.96     55.55 o 
   3   2  13     1046.63     1126.30    120.42 o 
   4   2  13      358.82      179.48     81.89 o 
   5   2  13     1742.28     1850.65    160.43 o 
   1   3  13      490.39      411.94     56.28 o 
   2   3  13      936.98      844.07     78.40 o 
   3   3  13      102.37      130.75     66.96 o 
   4   3  13      479.06      511.90    136.62 o 
   5   3  13      996.95      946.66    186.26 o 
   1   4  13       95.60       98.83     56.35 o 
   2   4  13      352.13      419.90     88.06 o 
   3   4  13      389.03      381.90     80.55 o 
   4   4  13     2275.04     2491.20    538.09 o 
   5   4  13     1006.92      933.11    141.78 o 
   1   5  13       12.27      -40.00     74.75 o 
   2   5  13      682.81      653.44     72.20 o 
   3   5  13      120.04      156.35     72.11 o 
   4   5  13     1115.44     1161.34    100.32 o 
   5   5  13      877.24     1001.95    179.13 o 
   1   6  13      527.11      507.99     70.35 o 
   2   6  13      206.00      119.72     57.95 o 
   3   6  13      350.25      227.73     70.85 o 
   4   6  13     2593.58     3242.39    160.44 o 
   5   6  13      314.53      218.31    156.18 o 
   1   7  13      422.52      341.14     59.93 o 
   2   7  13       79.47       10.01     68.42 o 
   3   7  13      594.41      393.39     76.37 o 
   4   7  13        0.77      121.63     70.53 o 
   5   7  13      151.21      138.76     88.98 o 
   1   8  13      543.11      428.15     77.29 o 
   2   8  13        4.92       16.73     72.08 o 
   3   8  13     2977.47     3234.12    140.28 o 
   4   8  13      595.36      617.07     92.75 o 
   5   8  13       95.76       73.81     81.79 o 
   1   9  13      626.86      573.48     67.27 o 
   2   9  13       96.43       32.57     52.77 o 
   3   9  13       57.36      208.07     83.10 o 
   4   9  13      111.43       88.74     58.84 o 
   5   9  13      453.85      300.89     84.02 o 
   1  10  13       67.14       -9.79     62.80 o 
   2  10  13       40.20      -29.55     66.77 o 
   3  10  13      693.00      621.92     89.34 o 
   4  10  13      164.25      193.27     79.34 o 
   1  11  13      238.62      134.90     56.67 o 
   2  11  13     1148.38     1025.60     80.95 o 
   3  11  13      736.55      704.09     89.13 o 
   4  11  13      192.51      226.74     82.68 o 
   1  12  13       32.22      -66.40     66.40 o 
   2  12  13       85.52      -18.55     73.44 o 
   3  12  13      310.81      318.97     70.45 o 
   4  12  13       91.30       13.03     84.68 o 
   1  13  13      160.65       14.55     64.43 o 
   2  13  13       32.00       44.11     54.69 o 
   3  13  13      561.24      641.35     93.67 o 
   4  13  13      419.59       81.35     84.31 o 
   1  14  13      197.38       29.59     67.99 o 
   2  14  13      557.65      397.01     85.34 o 
   3  14  13       38.26      117.38     72.52 o 
   1  15  13       82.59        5.62     86.13 o 
   2  15  13      141.09      221.81     82.11 o 
   3  15  13      173.14       38.95     66.57 o 
   1  16  13     1608.84     1377.87    107.23 o 
   2  16  13      257.72      155.54     63.77 o 
   1  17  13      869.74      789.00    116.06 o 
   2  17  13      261.59      114.02     74.04 o 
   1  18  13       93.03       79.97     90.96 o 
   0   0  14      544.64      402.90    189.98 o 
   2   0  14      325.90      302.45     96.18 o 
   0   1  14     1486.95     1396.85    172.06 o 
   1   1  14      394.63      389.36    103.17 o 
   2   1  14      788.39      628.45    105.45 o 
   3   1  14      329.42      536.12    180.01 o 
   0   2  14      275.89      119.60    114.23 o 
   1   2  14       65.59      142.81     77.20 o 
   2   2  14      353.02      224.19     88.61 o 
   3   2  14      205.64      286.91     94.02 o 
   0   3  14      646.69      533.46     97.78 o 
   1   3  14      576.10      503.46     87.56 o 
   2   3  14      160.99       22.34    109.20 o 
   3   3  14     1303.83     1314.89    190.82 o 
   0   4  14      526.48      607.43    114.14 o 
   1   4  14      496.38      262.03     78.16 o 
   2   4  14      481.27      488.20     88.93 o 
   3   4  14      321.34      185.86    117.30 o 
   0   5  14       82.69       53.23    102.40 o 
   1   5  14       50.22       -6.82     91.58 o 
   2   5  14      120.05      296.50     84.84 o 
   3   5  14       69.42      130.63    108.94 o 
   0   6  14      853.19      648.21    123.98 o 
   1   6  14     1388.59     1493.38    116.70 o 
   2   6  14       22.98      -10.50     79.70 o 
   3   6  14      373.00      600.07    243.29 o 
   0   7  14      620.32      517.73    109.79 o 
   1   7  14      146.92      123.78     84.42 o 
   2   7  14      768.29      436.08    117.05 o 
   3   7  14      602.74      642.57     99.84 o 
   0   8  14      197.21       44.70    112.87 o 
   1   8  14      690.09      497.33     86.07 o 
   2   8  14       95.65       15.98     71.45 o 
   0   9  14      297.11      163.35    111.15 o 
   1   9  14     1369.58     1475.49    105.49 o 
   2   9  14       58.44      112.34     88.18 o 
   0  10  14      458.84      476.36    170.77 o 
   1  10  14       85.52      117.48     90.80 o 
   2  10  14      376.60      107.21     65.95 o 
   0  11  14      101.00      125.32     95.59 o 
   1  11  14      237.23      115.39     76.89 o 
   0  12  14      453.02      273.88    150.13 o 
                                                 
